# Supplementary material for: Genome-wide analysis of root hair-preferential genes in rice
Source: Rice (N Y). 2018 Aug 29;11:48. doi: 10.1186/s12284-018-0241-2 (PMC6115326; doi:10.1186/s12284-018-0241-2)
Supplement: Supplementary file 2 — Table S1. Selected rice root hair-preferentially expressed genes. Table S2. Classification of GO terms for Biological Processes associated with rice root hair-preferential genes. Table S3. MapMan classification of root hair-preferential genes in rice. Table S4. RHE sequences and positions within promoters of root hair-preferentially expressed genes. Table S5. Locus numbers and putative functions of root hair-preferential genes of Arabidopsis. Table S6. Arabidopsis orthologs for rice root hair-preferential genes. Table S7. Rice orthologs for Arabidopsis root hair-preferential genes. Table S8. Predicted protein–protein interactions of root hair-preferential genes. Table S9. Primer sequences used in this study. (XLSX 884 kb) [file 12284_2018_241_MOESM2_ESM.xlsx]

## Sheet: Table S1
Table S1. Selected rice root hair-preferentially expressed genes.
ProbeName	locus_id	SystematicName	Description	GSM534759	GSM534760	GSM534761	GSM534762	GSM534763	GSM534764	GSM534765	GSM534766	GSM534767	GSM534591	GSM534592	GSM534593	GSM534594	GSM534595	GSM534596	GSM534726	GSM534727	GSM534728	GSM534729	GSM534730	GSM534731	GSM534579	GSM534580	GSM534581	GSM534582	GSM534583	GSM534584	GSM534732	GSM534733	GSM534734	GSM534735	GSM534736	GSM534737	GSM534738	GSM534739	GSM534740	GSM534741	GSM534742	GSM534743	GSM534744	GSM534745	GSM534746	GSM534747	GSM534748	GSM534749	GSM534585
				LeafBlade_104DAT_12_rep1	LeafBlade_104DAT_12_rep2	LeafBlade_104DAT_12_rep3	LeafBlade_111DAT_12_rep1	LeafBlade_111DAT_12_rep2	LeafBlade_111DAT_12_rep3	LeafBlade_118DAT_12_rep1	LeafBlade_118DAT_12_rep2	LeafBlade_118DAT_12_rep3	LeafBlade_125DAT_12_rep1	LeafBlade_125DAT_12_rep2	LeafBlade_125DAT_12_rep3	LeafBlade_125DAT_24_rep1	LeafBlade_125DAT_24_rep2	LeafBlade_125DAT_24_rep3	LeafBlade_13DAT_12_rep1	LeafBlade_13DAT_12_rep2	LeafBlade_13DAT_12_rep3	LeafBlade_20DAT_12_rep1	LeafBlade_20DAT_12_rep2	LeafBlade_20DAT_12_rep3	LeafBlade_27DAT_12_rep1	LeafBlade_27DAT_12_rep2	LeafBlade_27DAT_12_rep3	LeafBlade_27DAT_24_rep1	LeafBlade_27DAT_24_rep2	LeafBlade_27DAT_24_rep3	LeafBlade_34DAT_12_rep1	LeafBlade_34DAT_12_rep2	LeafBlade_34DAT_12_rep3	LeafBlade_41DAT_12_rep1	LeafBlade_41DAT_12_rep2	LeafBlade_41DAT_12_rep3	LeafBlade_48DAT_12_rep1	LeafBlade_48DAT_12_rep2	LeafBlade_48DAT_12_rep3	LeafBlade_55DAT_12_rep1	LeafBlade_55DAT_12_rep2	LeafBlade_55DAT_12_rep3	LeafBlade_62DAT_12_rep1	LeafBlade_62DAT_12_rep2	LeafBlade_62DAT_12_rep3	LeafBlade_69DAT_12_rep1	LeafBlade_69DAT_12_rep2	LeafBlade_69DAT_12_rep3	LeafBlade_76DAT_12_rep1
Os10g0546100|COMBINER_EST|CI411383|0	LOC_Os10g39890.1	CI411383	Pollen Ole e 1 allergen and extensin domain containing protein.	6.2542	6.2525	6.2609	6.1392	6.201	6.2711	6.2129	6.4019	6.2532	6.1819	6.2062	6.1784	6.0873	6.312	6.1891	6.2308	6.1986	6.3486	6.2062	6.2433	6.2921	6.1695	6.3238	7.416	6.2143	6.3081	6.3482	6.2301	6.4436	6.3217	6.3018	6.2563	6.2579	6.3015	6.2166	6.1852	6.5332	6.2837	6.3689	6.2437	6.0369	6.1697	6.2216	6.1858	6.6335	6.2482
Os12g0567800|COMBINER_EST|CI437884|0	LOC_Os12g38010.1	CI437884	Metallothionein-like protein type 1.	6.1989	6.1268	6.1227	6.2262	6.201	6.2106	6.1476	6.0709	6.3126	6.153	6.3589	6.2058	6.3011	6.3244	6.2416	6.0475	6.1986	6.1849	6.1373	6.1822	6.1447	6.1788	6.1776	6.3587	6.251	6.3897	6.2883	6.172	6.2525	6.2548	6.1751	6.0493	6.0844	6.1649	6.1858	6.0685	6.2094	6.1741	6.2797	6.1338	6.208	6.2211	6.1713	6.0827	6.1794	6.1717
Os08g0189200|mRNA|AK059781|CDS+3'UTR	LOC_Os08g08970.1	AK059781	Oxalate oxidase (Fragment).	6.226	6.2225	6.3306	6.4801	6.201	6.2997	6.3767	6.2425	6.3126	6.5315	6.3589	6.0612	6.2874	6.2591	6.3726	6.1656	6.2593	6.2819	6.3768	6.2267	6.158	6.1436	6.3979	6.1803	6.164	6.3498	6.4274	6.3018	6.3906	6.2227	6.1929	6.3818	6.3928	6.3953	6.2166	6.4391	6.5862	6.6852	6.2797	6.2929	6.2916	6.3621	6.3224	6.2513	6.317	6.3164
Os09g0367700|mRNA|AF309377|CDS+3'UTR	LOC_Os09g20220.1	AF309377	GST6 protein (EC 2.5.1.18).	6.6809	6.6214	6.6463	6.689	6.822	6.449	6.4037	6.3707	6.5011	7.1675	7.4183	7.0388	6.3569	6.3795	6.4422	8.2186	7.4245	6.8983	7.7846	7.4571	6.3914	6.6175	7.0789	6.3587	6.3741	6.7137	6.4274	6.9386	6.3547	6.7761	6.3879	6.6634	6.8355	6.2185	6.2663	6.319	6.4451	6.6852	6.5179	6.4829	6.5673	6.6834	6.4688	6.4539	6.317	6.7471
Os03g0608000|mRNA|AK111073|CDS+3'UTR	LOC_Os03g41130.1	AK111073	Hypothetical protein.	6.1416	6.095	6.0736	6.2932	6.1195	6.2106	5.9627	6.1027	6.1258	6.0704	6.1434	6.2698	6.0873	6.3658	6.2018	6.1656	6.2593	6.0903	6.2062	6.1518	6.2307	6.1512	6.216	6.4636	6.3409	6.1707	6.3282	6.1526	6.1495	6.3546	6.2557	6.2446	6.2817	6.1808	6.1558	6.1531	6.1877	6.244	6.2209	6.23	6.1264	6.2776	6.1491	6.0827	6.1609	6.2064
Os02g0663800|mRNA|AK069605|CDS+3'UTR	LOC_Os02g44470.1	AK069605	Actin-depolymerizing factor (ADF).	7.5249	6.9786	6.983	6.5284	8.2718	7.177	6.5274	6.828	6.954	6.8642	6.6718	6.9523	7.4245	7.6889	7.2111	6.968	6.757	6.5921	7.4595	7.1733	6.9405	6.6833	6.9472	6.666	7.5474	7.5212	6.6539	6.8967	6.5119	6.6422	6.5482	6.4497	6.4961	6.7466	6.8352	6.4767	6.4587	7.0644	6.9635	6.842	6.6898	6.8515	6.8401	6.9459	6.8335	6.4428
Os04g0674800|mRNA|AK119913|CDS+3'UTR	LOC_Os04g57860.1	AK119913	Cellulase (Fragment).	6.6543	6.8669	6.7492	6.7211	6.688	6.5614	6.5904	6.7325	7.421	6.7375	6.6113	6.7163	7.0015	6.9841	7.5787	6.3213	6.357	6.4585	6.3121	6.4907	6.2921	6.2448	6.3238	6.256	6.3836	6.4078	6.3482	6.4596	6.32	6.3719	6.2557	6.1329	6.3033	6.1959	6.3883	6.262	6.2241	6.4095	6.2553	6.4829	6.2683	6.1894	6.5503	6.4049	6.3312	6.2401
Os03g0233900|mRNA|U76030|CDS+3'UTR	LOC_Os03g13140.1, LOC_Os03g13140.2	U76030	Non-symbiotic hemoglobin 1 (rHb1) (ORYsa GLB1a).	6.4868	6.8753	6.7234	6.3615	6.7786	6.7735	6.8595	6.5715	6.9054	7.1025	6.5236	6.5533	6.785	6.8637	6.9266	6.8132	6.7902	7.1556	6.9621	7.0211	7.2409	6.5656	6.6544	6.5713	6.8349	6.861	6.9433	7.0159	6.7181	6.7153	6.8165	7.2087	6.5158	6.7541	6.5495	6.5855	6.4451	6.67	6.5004	6.5515	6.5158	6.6553	6.6434	6.7652	6.5897	6.3819
Os05g0212900|COMBINER_EST|Os05g0212900|8	LOC_Os05g12210.1	Os05g0212900	Chalcone synthase J (EC 2.3.1.74) (Naringenin-chalcone synthase J).	6.9756	6.3333	6.2193	6.2806	6.6674	6.4255	6.3907	6.2585	6.3428	6.3761	6.2219	6.5951	6.2376	6.4042	6.3259	6.4487	6.6083	6.6878	7.0823	6.4728	6.4582	6.8233	6.5708	7.3443	6.6358	6.428	6.7961	6.8857	7.2904	6.9761	6.4174	6.4933	6.4538	7.0614	6.6226	6.7375	6.9567	6.5456	6.3806	7.1304	6.3593	6.3104	6.7184	6.4218	6.3446	6.7656
Os10g0191300|COMBINER_EST|CI555572|0	LOC_Os10g11500.1	CI555572	Type-1 pathogenesis-related protein.	6.268	6.3333	6.2335	6.3066	6.1474	6.2247	6.3007	6.3068	6.1894	6.4516	6.2542	6.2192	6.343	6.312	6.2536	6.2425	6.3242	6.2494	6.3647	6.4008	6.2764	6.9387	6.6754	6.9232	6.3575	6.2509	6.2883	6.4938	6.7655	6.7604	6.2379	6.2901	6.3379	6.1858	6.1096	6.2511	6.2241	6.2205	6.2553	6.2989	6.1735	6.2329	6.2918	6.314	6.3446	6.287
Os03g0809000|mRNA|AK121408|CDS+3'UTR	LOC_Os03g59440.1	AK121408	Plant disease resistance response protein family protein.	6.547	6.6473	6.1373	6.1516	7.632	6.4015	6.1735	6.6241	6.2216	6.5482	6.2378	6.349	6.3151	6.3244	6.3959	6.2308	6.3915	6.2494	6.231	6.6334	6.3406	6.5449	6.2513	6.6122	6.1346	6.3897	9.574	6.3402	6.3547	6.5929	6.5146	6.2218	6.1812	6.4342	6.2663	6.0685	6.1489	6.5716	6.2674	6.1827	6.3377	6.2329	6.3096	6.345	6.2124	6.287
Os01g0946700|mRNA|AF337174|CDS+3'UTR	LOC_Os01g71830.1	AF337174	Glucan endo-1,3-beta-glucosidase GV (EC 3.2.1.39) ((1->3)-beta-glucan endohydrolase GV) ((1->3)-beta-glucanase isoenzyme GV) (Beta-1,3- endoglucanase GV).	6.3705	6.1751	6.171	6.3472	6.254	6.0822	6.3514	6.2079	6.0935	6.263	6.1434	7.2026	6.2621	6.2205	6.4537	6.3338	6.1105	6.217	6.285	6.2433	6.6028	6.3476	6.1266	6.4509	6.251	6.1236	6.3282	6.2809	6.2193	6.3719	6.2916	6.1112	6.192	6.3015	6.1476	6.2073	6.3853	6.2948	6.3247	6.3164	6.1735	6.2776	6.2335	6.2513	6.2723	6.494
Os07g0638900|COMBINER_EST|CI175268|6	LOC_Os07g44499.1	CI175268	Haem peroxidase, plant/fungal/bacterial family protein.	6.1117	6.1593	6.7492	6.2664	6.2912	6.2106	6.4037	6.0709	6.1258	6.8383	6.1749	6.1382	6.402	6.0522	6.2018	6.1017	6.1399	6.0285	6.2573	6.0912	6.2307	6.1512	6.1776	6.2044	6.0911	6.2169	6.1592	6.1992	6.2193	6.0819	6.3417	6.615	6.4645	6.105	6.5813	6.0302	6.1948	6.2948	6.1969	6.2989	6.55	6.4637	6.2162	6.1154	6.1794	6.2721
Os10g0122600|COMBINER_EST|CI090278|6	LOC_Os10g03400.2	CI090278	Cellular retinaldehyde-binding/triple function, N-terminal domain containing protein.	8.8615	8.7387	8.7641	8.4321	8.5611	9.0293	8.1205	8.5991	8.4339	8.7194	8.4846	8.3011	8.3351	8.3558	8.0409	7.8547	7.3814	7.5236	7.7271	7.7606	7.1672	7.3301	7.4384	6.6928	7.2253	7.848	6.7463	7.4251	6.7786	6.6858	7.1497	7.5006	7.589	7.4404	7.9868	7.5884	7.022	7.1051	7.378	7.2488	7.6586	7.3245	7.3372	7.273	6.9537	7.5112
Os07g0638800|COMBINER_EST|CI175268|6	LOC_Os07g44480.1	CI175268	Haem peroxidase, plant/fungal/bacterial family protein.	6.226	6.2525	6.0599	6.0644	6.1313	6.1947	6.1476	6.1185	6.1258	6.1819	6.0492	6.2058	6.0628	6.1923	6.1769	6.265	6.2593	6.217	6.0966	6.0605	6.2921	6.1788	6.2267	6.1803	6.0911	6.24	6.2107	6.1134	6.184	6.0492	6.1669	6.1112	6.4752	6.1146	6.1476	6.2741	6.1437	6.152	6.1969	6.128	6.208	6.2101	6.2813	6.1154	6.1959	6.1717
Os10g0193100|COMBINER_EST|Os10g0193100|8	LOC_Os10g11730.1	Os10g0193100	Plant lipid transfer/seed storage/trypsin-alpha amylase inhibitor domain containing protein.	6.3567	6.2225	6.2755	6.2262	6.227	6.241	6.2508	6.2079	6.2216	6.1249	6.1434	6.4851	6.1117	6.1923	6.2536	6.2758	6.3409	6.2653	6.231	6.3692	6.3564	6.1353	6.2629	6.256	6.0911	6.24	6.3675	6.2209	6.1495	6.2548	6.1842	6.1991	6.2703	6.7114	6.2258	6.2511	6.6947	6.3417	6.2797	6.2033	6.2683	6.2552	6.5343	6.1154	6.1609	6.4059
Os12g0260500|COMBINER_EST|CI563208|3	LOC_Os12g16010.1	CI563208	Short-chain dehydrogenase/reductase SDR family protein.	6.268	6.4325	6.4136	6.2148	6.201	6.1791	6.4944	6.2749	6.3428	6.3474	6.3232	6.4305	6.7344	6.5492	6.4645	6.1656	6.1986	6.217	6.1825	6.1822	6.2921	6.2248	6.2513	6.2044	6.2603	6.1936	6.2295	6.1462	6.236	6.2548	6.1153	6.0493	6.1705	6.1959	6.2062	6.2855	6.298	6.0992	6.0906	6.223	6.2683	6.1485	6.043	6.2979	6.2723	6.2309
Os04g0659300|mRNA|AY303697|CDS	LOC_Os04g56430.1	AY303697	Protein of unknown function DUF26 domain containing protein.	6.343	6.7303	6.8685	7.0045	6.7963	6.6444	7.1107	6.5586	6.7582	7.039	6.4672	6.4721	6.446	6.5118	6.4422	7.0029	7.0929	7.1671	6.7417	6.9686	6.8676	6.7023	6.6754	6.8038	6.5591	6.5521	6.6327	6.7376	7.0073	6.9614	6.5684	6.615	6.6938	6.4513	6.4983	6.6038	6.6071	6.6135	6.7207	6.505	6.6496	6.9851	6.622	6.6846	6.7182	6.6136
Os07g0499500|mRNA|AK108797|CDS+3'UTR	LOC_Os07g31610.1	AK108797	Peroxidase 7 precursor (EC 1.11.1.7) (Atperox P7) (ATP30).	6.1416	6.1593	6.1878	6.1888	6.062	6.0822	6.2508	6.1027	6.1584	6.153	6.7264	6.6712	6.2119	6.1377	6.2152	6.1886	6.058	6.1517	6.3121	6.1518	6.1728	6.0844	6.2267	6.1921	6.1958	6.1936	6.2883	6.0912	6.1495	6.2877	6.0801	6.1991	6.2154	6.1245	6.0849	6.262	6.1489	6.2205	6.1847	6.141	6.1496	6.1697	6.0558	6.1858	6.1794	6.1717
Os10g0555700|mRNA|AK104128|CDS+3'UTR	LOC_Os10g40710.1	AK104128	Major pollen allergen Lol pI family protein.	6.343	6.46	6.3577	6.511	6.3721	6.1621	6.3648	6.1375	6.3718	6.2366	6.2378	6.2698	6.2499	6.2988	6.2416	8.4408	10.144	8.5035	6.432	6.7153	9.4132	8.0705	7.4583	10.61	6.571	6.447	8.8069	7.4617	11.283	11.066	8.6807	7.2626	8.0616	8.872	7.7943	7.9566	9.8773	9.6814	9.5589	7.9337	8.3195	8.4412	7.7793	8.4763	9.7697	8.0879
Os06g0314000|COMBINER_EST|CI079809|6	LOC_Os06g20860.1	CI079809	Plant protein of unknown function DUF827 family protein.	8.3619	8.38	7.9075	7.8686	8.28	8.4248	7.8934	8.0678	7.9803	7.895	7.7952	7.623	7.9158	8.6513	7.7461	8.0917	7.677	7.7684	8.4275	7.796	8.0826	7.6765	7.9111	7.118	8.4128	8.2291	7.439	7.9844	7.7025	7.51	7.62	8.0709	8.0205	8.5419	8.1939	8.3128	8.2257	8.5732	7.8222	7.9822	8.1355	8.0427	8.1721	7.7123	7.6577	8.396
Os02g0280300|COMBINER_EST|Os02g0280300|8	LOC_Os02g17900.1	Os02g0280300	Xyloglucan endotransglycosylase (Fragment).	6.1702	6.2066	6.2755	6.3199	6.227	6.3514	6.2875	6.2079	6.0935	6.2903	6.3232	7.2873	6.2376	6.2336	6.2536	6.123	6.5586	6.2494	6.2715	6.305	6.1728	6.3248	6.2404	6.6402	6.2325	6.24	6.2295	6.0252	6.32	6.2877	6.1669	6.2677	6.2154	6.3304	6.1096	6.2073	6.2917	6.3189	6.3247	6.1681	6.4021	6.3418	6.6584	6.314	6.257	6.2064
Os07g0542900|COMBINER_EST|AU173380|6	LOC_Os07g35860.1	AU173380	Plastocyanin-like domain containing protein.	6.3705	6.3601	6.3861	6.3749	6.3496	6.449	6.511	6.5715	6.5443	6.3184	6.9141	6.9631	6.2119	6.3926	6.4645	6.899	6.8379	6.7559	6.6738	6.6159	6.5116	6.8905	6.8703	6.4907	6.445	6.447	6.4274	6.6195	6.6875	6.626	6.461	6.5122	6.486	6.9159	6.2867	6.4005	6.3663	6.3646	6.2797	6.7038	6.4021	6.3	6.5819	6.2828	6.1959	6.6075
Os07g0104600|COMBINER_EST|Os07g0104600|8	LOC_Os07g01420.1	Os07g0104600	Haem peroxidase, plant/fungal/bacterial family protein.	6.9756	7.2544	7.2861	7.2236	7.0903	7.145	7.2244	7.2546	7.3697	7.1777	7.1753	7.9682	7.0394	6.9736	7.2801	7.5973	8.2772	8.1498	6.9489	7.7366	7.9503	7.3935	7.2632	7.802	6.9491	6.861	7.4503	7.0837	8.0605	7.9111	7.0755	7.0377	7.4538	7.286	7.0769	6.9993	7.2367	6.8708	6.9026	7.0276	6.8037	7.0355	6.8805	7.273	7.2346	6.9428
Os07g0281800|mRNA|AK105707|CDS+3'UTR	LOC_Os07g18120.1	AK105707	Aldehyde oxidase-2.	7.6898	7.5792	7.2861	7.1816	7.3386	7.3322	6.4622	6.8164	6.8044	7.2775	7.1438	7.0859	7.0015	7.2561	6.6291	8.326	8.0225	7.5038	8.3389	7.8257	7.746	8.0259	7.8097	7.9546	7.6244	7.4896	7.5617	7.9895	8.175	7.9486	8.1281	8.2707	8.1234	8.1394	8.0689	7.8093	8.228	7.8443	7.6333	7.7881	8.0229	7.7533	7.8445	7.273	7.3988	7.815
Os10g0349300|mRNA|AK108560|CDS+3'UTR	LOC_Os10g20830.1	AK108560	Root-specific protein (RCc2 protein).	5.9767	6.1593	6.0736	6.0902	6.1474	6.504	6.5904	6.1027	6.1894	6.1249	6.1901	6.1921	6.0873	5.9874	6.4892	6.1325	7.7651	6.0903	6.1485	6.2122	6.1447	6.2354	6.1138	6.2294	6.1207	6.1936	6.2107	6.3622	6.1495	6.1523	6.2379	6.2901	6.2154	6.2835	6.0769	6.1166	6.1203	6.2837	6.0479	6.9013	5.9934	6.0253	6.2216	6.0288	6.1265	6.0568
Os11g0307300|COMBINER_EST|CI396598|0	LOC_Os11g20160.1	CI396598	Herbicide safener binding protein.	6.2542	6.3474	6.4993	6.6607	6.0914	6.0146	6.6542	6.0369	6.2216	6.4672	6.2219	6.2192	8.1236	6.1653	6.8429	6.2093	6.1529	6.2653	6.3121	6.2122	6.1447	6.2556	6.1511	6.1803	6.1958	6.2979	6.1786	6.1992	6.184	6.2065	6.0627	6.3818	6.3495	6.1597	6.1274	6.865	6.0797	6.232	6.3358	6.3551	6.1964	6.1588	6.2216	6.1495	6.5071	6.2064
Os03g0234100|COMBINER_EST|CI407244|0	LOC_Os03g13160.1	CI407244	Non-symbiotic hemoglobin 4 (rHb4) (ORYsa GLB1d).	6.1416	6.095	6.204	6.2405	6.1474	6.1471	6.2629	6.2749	6.1584	6.2366	6.2219	6.124	6.2874	6.2205	6.2273	6.1445	6.0839	6.217	6.2573	6.0605	6.3914	6.1512	6.2033	6.2294	6.2418	6.2979	6.3574	6.1891	6.2865	6.2227	6.1669	6.177	6.4752	6.154	6.1476	6.0505	6.2094	6.1741	6.2087	6.217	6.2203	6.1279	6.2516	6.314	6.1959	6.1092
Os12g0571000|COMBINER_EST|CI549674|0	LOC_Os12g38290.1	CI549674	Metallothionein-like protein type 1.	6.6014	6.46	6.3861	6.3472	6.3496	6.3262	6.5274	6.3068	6.457	6.5147	6.6113	6.5678	7.5727	6.9224	6.3959	7.1861	6.6756	6.4585	6.5684	6.1959	6.5288	6.7782	6.6754	6.5713	6.5082	6.6734	6.6445	6.6195	6.6875	6.2877	6.3417	6.4046	6.3495	6.8749	6.3472	6.4961	6.6329	6.3311	6.4101	6.3839	6.2317	6.2329	6.3853	6.3895	6.5668	6.6501
Os07g0124900|mRNA|AY339373|CDS+3'UTR	LOC_Os07g03279.1, LOC_Os07g03458.1, LOC_Os07g03368.1	AY339373	PR1a protein.	5.9558	6.2665	6.0904	6.1009	6.3386	6.1152	6.2253	6.2079	6.1258	6.2089	6.2542	6.2192	6.2119	6.1784	6.2883	6.4487	6.2593	6.1208	6.3121	6.6827	6.2603	6.5656	6.2513	6.1422	6.2876	6.1474	6.3282	6.5596	6.2525	6.4413	6.461	6.2901	6.4961	6.1334	6.316	6.2511	6.2917	6.1297	6.3689	6.223	6.2203	6.1371	6.2696	6.1672	6.257	6.2721
Os02g0440900|COMBINER_EST|CI357650|0	LOC_Os02g24430.1, LOC_Os02g24430.2	CI357650	Phosphatidylinositol transfer-like protein II.	7.8153	7.6962	7.8926	7.4721	7.6471	7.9233	7.3596	7.9199	7.6762	8.0834	7.7142	7.4568	7.349	7.4759	7.073	6.968	6.9006	6.6878	7.0176	6.9172	6.7985	6.7023	6.8624	6.6532	6.6787	7.2308	6.5086	6.8298	6.5941	6.626	6.9332	6.7665	6.525	7.3398	7.0287	6.7042	6.5101	7.0196	6.8099	6.836	6.6407	6.6116	6.9004	6.8413	6.4471	6.7129
Os10g0171500|mRNA|AK058441|CDS+3'UTR	LOC_Os10g09110.1, LOC_Os10g09110.2	AK058441	E-class P450, group I family protein.	6.6543	7.8023	6.4566	6.4949	7.0717	7.7849	6.3007	6.2913	6.2835	6.3761	6.5612	6.389	6.2499	6.4283	6.3726	6.4487	6.5757	6.6516	6.5222	6.507	6.4254	6.5123	6.644	6.412	6.5337	6.3498	6.6445	6.4857	6.8639	6.7153	6.3417	6.4714	6.4538	6.7114	6.326	6.4005	7.7196	6.4547	6.3247	6.2564	6.3377	6.4027	6.4413	6.7122	6.317	6.4249
Os01g0594300|mRNA|AK105670|CDS+3'UTR	LOC_Os01g41120.1	AK105670	Extensin-like protein.	6.6543	6.6089	6.247	6.2664	6.3268	6.2106	6.1991	6.1375	6.1422	6.2366	6.0949	6.5951	6.0407	6.1377	6.2883	6.3719	6.3242	6.1517	6.3647	6.2122	6.2921	6.1881	6.2033	6.3992	6.251	6.3498	6.3482	6.6339	6.3906	6.5597	6.4174	6.4497	6.5935	6.9629	6.1476	6.1852	6.3892	6.3189	6.1847	6.4381	6.2437	6.1801	6.5662	6.1154	6.2264	6.4249
Os10g0536600|COMBINER_EST|Os10g0536600|8	LOC_Os10g39160.1	Os10g0536600	Haem peroxidase, plant/fungal/bacterial family protein.	7.0119	6.9455	7.1573	7.2324	7.01	7.068	7.3596	7.2971	7.2959	7.2129	7.0628	6.9894	7.9075	7.5314	7.5563	8.165	8.7828	8.4645	7.0896	7.4571	7.5898	7.1697	7.1054	8.0738	8.5696	8.571	9.426	6.8734	7.6358	7.2399	6.8077	7.0215	6.9746	6.6406	6.9092	6.7693	6.6782	6.7331	6.781	6.4611	6.6978	6.7609	6.7146	7.0324	7.0007	6.6314
Os11g0306400|mRNA|AK059770|CDS+3'UTR	LOC_Os11g20090.1	AK059770	O-methyltransferase, family 2 domain containing protein.	6.3288	6.9455	7.0359	6.6303	6.5771	6.6035	6.6542	6.5444	6.5159	6.4672	6.4299	6.5117	6.3722	6.4834	6.4645	6.5579	6.5757	6.498	6.3121	6.5818	6.6028	6.5011	6.4474	6.3851	6.3055	6.24	6.4274	6.3204	6.5283	6.4917	6.2916	6.5532	6.3033	6.3304	6.3472	6.34	6.3314	6.1963	6.3247	7.0382	6.3808	6.3621	6.2984	6.5006	6.3954	6.3164
Os10g0527400|mRNA|AK107435|CDS+3'UTR	LOC_Os10g38340.1	AK107435	Glutathione S-transferase TSI-1 (EC 2.5.1.18) (Glutathione S- transferase 1).	7.1785	7.0126	6.9161	7.3117	7.3287	7.4498	7.2739	6.7325	7.7703	8.5904	7.6774	7.3004	8.4739	7.2867	7.2567	8.6027	7.8131	7.4742	7.3871	7.3663	6.8128	6.6931	6.885	6.6532	7.2621	7.2828	7.8252	6.9752	7.7093	6.701	6.4246	6.653	6.7569	6.4106	6.8165	7.3363	6.6111	6.5801	7.0563	6.67	6.7064	6.5828	6.912	7.5632	6.9688	6.4116
Os06g0192400|mRNA|AK108798|CDS+3'UTR	LOC_Os06g09270.1	AK108798	Glycosyl transferase, family 31 protein.	6.1702	6.1268	6.2755	6.1648	6.3386	6.2711	6.2253	6.2079	6.1894	6.0969	6.2885	6.1651	6.2376	6.3658	6.0708	6.2537	6.1986	6.3146	6.1705	6.1822	6.4254	6.2448	6.2513	6.3587	6.164	6.4563	6.4471	6.4024	6.6571	6.8059	6.523	6.1991	6.6522	6.1959	6.3883	6.4005	6.6578	6.2205	6.3247	6.2814	6.3593	6.1697	6.1713	6.1154	6.3446	6.2401
Os01g0371500|mRNA|AK062937|CDS+3'UTR	LOC_Os01g27390.1	AK062937	Glutathione-S-transferase 19E50.	6.8926	6.6599	6.4712	6.6607	6.5872	6.6035	7.3085	6.7049	6.8493	6.9773	7.3945	6.934	7.4774	7.2518	7.3654	6.3213	6.2287	6.217	6.3899	6.2433	6.128	6.3906	6.3495	6.3331	6.3836	6.428	6.5475	6.2809	6.7181	6.4589	6.4103	6.3578	6.4024	6.2786	6.3564	6.3297	7.083	6.6388	6.6007	6.3839	6.4414	6.3212	6.3398	6.3749	6.5668	6.5326
Os06g0549600|mRNA|AK073505|CDS+3'UTR	LOC_Os06g35650.1	AK073505	FAD linked oxidase, N-terminal domain containing protein.	7.2066	7.6695	6.9161	6.689	7.1246	8.0077	7.9156	6.5444	8.0749	7.884	6.9838	6.7616	7.6761	7.0683	7.513	6.4892	6.2287	6.3486	6.7636	6.4728	6.3406	6.2859	6.4474	7.3528	6.4815	6.5096	6.169	6.2502	6.4256	6.5597	6.2105	6.1878	6.7569	6.5597	6.6318	6.34	6.114	6.6216	6.5004	6.6917	6.9143	6.1697	6.5343	6.2201	6.4083	6.4877
Os09g0490400|COMBINER_EST|CI005687|6	LOC_Os09g31410.1, LOC_Os09g31410.2	CI005687	Glycoside hydrolase, family 1 protein.	6.399	6.095	6.1227	6.0902	6.1474	7.0017	6.1476	6.2913	6.1258	6.0704	6.0949	6.2058	6.0199	6.2464	6.0967	6.1774	6.428	6.2819	6.5339	6.2433	6.3914	6.0773	6.1511	6.5458	6.1346	6.1936	6.3379	6.3402	6.6723	6.0192	6.0227	6.1221	6.1138	8.3296	6.166	6.1069	6.3947	6.0687	6.303	6.2814	6.0603	6.1894	6.1962	6.4691	6.1265	6.1805
Os07g0645300|mRNA|AK108931|CDS+3'UTR	LOC_Os07g45080.1	AK108931	Protein of unknown function DUF679 family protein.	7.7465	7.0602	6.9941	8.8709	8.9204	8.764	6.1605	8.1202	6.8705	6.7226	6.9647	7.3136	6.6786	7.1043	6.2763	8.7356	7.1655	6.6878	7.2901	7.4942	7.6537	8.4591	8.2829	8.53	8.8826	9.4807	8.7078	8.641	7.7795	8.5572	9.2501	9.3888	8.9403	7.8093	8.2055	7.2291	7.5335	7.2414	7.1656	6.7306	7.776	7.2229	6.6871	7.1688	7.2091	7.056
Os12g0114000|mRNA|AK063119|CDS+3'UTR	LOC_Os12g02240.1	AK063119	Hypothetical protein.	6.7049	6.095	6.2755	6.1648	6.3035	6.6811	6.1476	6.4318	6.2835	6.2903	6.2717	6.4027	6.1608	6.3514	6.1505	6.6368	6.4665	6.498	6.4961	6.3692	6.5658	6.6266	6.5487	6.5458	6.5591	6.659	6.7074	6.5824	6.2865	6.4917	6.5904	6.5027	6.5347	6.3304	6.5813	6.2741	6.4831	6.1963	6.5604	6.3386	6.37	6.2101	6.3853	6.2201	6.3024	6.5714
Os06g0695700|mRNA|AK100512|CDS+3'UTR	LOC_Os06g48050.2, LOC_Os06g48050.1	AK100512	Hypothetical protein.	6.9227	6.8115	6.983	6.8976	7.1687	7.0017	7.374	7.0299	7.1282	7.039	7.2553	7.1303	7.2023	7.1862	7.4784	6.6368	6.7259	7.0236	6.5933	6.8871	7.0498	6.5656	6.593	6.7802	6.6538	6.7992	6.8717	6.718	6.7181	6.577	6.7831	6.6735	7.0521	6.4593	7.2582	6.8983	6.2855	6.63	6.781	6.3044	6.6735	6.5757	6.4521	6.4852	6.4083	6.4561
Os07g0193000|COMBINER_EST|CI553057|0	LOC_Os07g09520.1	CI553057	HIPL1 protein precursor.	6.5876	6.46	6.2609	6.1138	6.0914	6.3262	6.1212	6.3389	6.1894	6.2366	6.1272	6.349	6.1365	6.4283	6.3498	6.1445	6.3242	6.0903	6.1373	6.2122	6.128	6.216	6.2033	6.115	6.2325	6.3803	6.2697	6.1992	6.2193	6.1891	6.2379	6.2446	6.2154	6.2593	6.1858	6.2511	6.1203	6.208	6.2325	6.3044	6.1496	6.1588	6.2696	6.1495	6.2264	6.5385
Os10g0167900|COMBINER_EST|Os10g0167900|8	LOC_Os10g08620.1	Os10g0167900	Type III polyketide synthase family protein.	6.1416	6.3847	6.1227	6.4032	6.3035	6.3262	6.2629	6.3068	6.1258	6.3328	6.4299	6.7401	6.3722	6.1377	6.2536	6.1774	6.1986	6.1849	6.2062	6.2122	6.3914	6.1602	6.3495	6.256	6.1274	6.2274	6.2883	6.172	6.2865	6.2877	6.1582	6.3135	6.192	6.1447	6.1371	6.1644	6.1817	6.2205	6.1594	6.1338	6.1378	6.1801	6.1081	6.2201	6.3569	6.0947
Os03g0234000|COMBINER_EST|Os03g0234000|8	LOC_Os03g13150.1	Os03g0234000	Non-symbiotic hemoglobin 3 (rHb3) (ORYsa GLB1c).	6.4129	7.7304	6.3306	6.5636	6.3952	6.5379	6.5591	6.4603	7.0394	6.3616	6.5236	6.349	6.2621	6.4392	6.4422	6.6368	7.029	6.8172	6.3899	6.3692	6.5288	6.5232	6.665	6.4907	6.4606	6.3897	6.5475	6.4024	6.5941	6.745	6.4852	6.5842	6.545	6.4106	6.3674	6.4584	6.2661	6.5541	6.3247	6.2929	6.3148	6.4125	6.4073	6.5325	6.3446	6.4304
Os02g0240500|COMBINER_EST|Os02g0240500|8	LOC_Os02g14460.1	Os02g0240500	Peroxidase (EC 1.11.1.7).	7.2143	8.0723	8.2198	8.0836	7.7965	7.6538	7.9581	8.0762	7.8589	7.5843	7.7325	7.9259	7.2508	7.0992	7.5944	7.9544	8.5394	8.4863	7.7164	8.4144	8.4014	7.9643	8.1223	10.114	7.2032	7.341	7.7266	7.7735	8.2237	8.1006	7.7938	7.7548	7.7629	8.4881	7.4468	7.7755	7.242	7.2846	7.338	7.4533	7.3057	7.3161	7.2037	7.5982	7.5154	7.1029
Os04g0627300|COMBINER_EST|AU095514|6	LOC_Os04g53560.1	AU095514	Conserved hypothetical protein.	6.1702	6.2665	6.3577	6.6607	6.2912	6.3262	6.4788	6.3068	6.2052	6.4202	6.1272	6.621	6.2119	6.2726	6.431	6.0829	6.6427	6.2819	6.1373	6.2122	6.6392	6.2448	6.1901	7.4377	6.3241	6.2979	6.8531	6.2809	7.0994	6.8712	6.431	6.2446	6.3379	6.1649	6.1476	6.1454	6.4027	6.4095	6.3689	6.1681	6.2683	6.3	6.2918	6.4049	6.4208	6.2309
Os12g0203200|mRNA|AK063151|CDS+3'UTR	LOC_Os12g10220.1	AK063151	Hypothetical protein.	6.2839	6.4202	6.5566	6.7508	6.6789	6.3897	6.6406	6.487	6.9916	6.643	6.4109	6.5951	6.343	6.3795	6.431	7.0662	6.8066	6.5726	6.5451	6.5818	7.0858	6.8472	6.6335	6.8288	6.5406	6.5674	6.7771	6.9998	6.7928	6.9614	7.2428	6.7959	7.0344	6.4844	6.5726	6.7693	6.729	6.9956	6.8167	6.4162	6.5757	6.5037	6.5503	6.698	6.8146	6.4059
Os01g0795700|mRNA|AK067879|CDS+3'UTR	LOC_Os01g58320.1	AK067879	Hypothetical protein.	6.4722	6.6473	6.3577	6.6743	6.646	6.5153	7.4358	6.7457	7.4392	7.2951	7.1136	6.6348	8.2419	7.6571	7.5944	6.691	6.357	6.6516	6.7743	6.6159	6.3742	6.479	6.7048	6.3992	7.1379	7.037	7.4204	6.6195	6.3547	6.5929	6.2379	6.5222	6.6717	6.4153	6.5813	6.4961	6.4714	6.4324	6.6236	6.1755	6.4125	6.4637	6.4581	6.5963	6.4208	6.4183
Os04g0347200|COMBINER|CI042037|0	LOC_Os04g27980.1	CI042037	(No Hit)	6.2996	6.1593	6.247	6.2405	6.1754	6.2106	6.432	6.1375	6.2216	6.304	6.5612	6.1651	6.2621	6.0923	6.2763	6.2758	6.1986	6.2819	6.1825	6.0193	6.1132	6.1695	6.1015	5.9711	6.0911	6.1474	6.189	6.1462	6.1495	6.1706	6.1929	6.4833	6.2369	6.0871	6.5329	6.2741	6.1546	6.3417	6.4748	6.0578	6.8037	6.3418	6.0812	6.2201	5.9558	6.1092
Os03g0306100|COMBINER|CI384973|6	LOC_Os03g19330.1	CI384973	(No Hit)	6.3145	6.3067	6.0599	7.67	6.3035	6.2862	6.3514	6.3707	6.3126	6.2903	6.5612	6.4027	6.7614	6.5994	6.7631	6.1774	6.3915	6.217	6.1825	6.1518	6.2019	6.1209	6.3863	6.1668	6.3055	6.1581	6.3081	6.2907	6.32	6.0819	6.3333	6.4497	6.4961	6.2835	6.1096	6.1852	6.298	6.2948	6.4467	6.327	6.2437	6.2776	6.2268	6.361	6.1265	6.1549
Os05g0527100|COMBINER_EST|CI249668|6	LOC_Os05g45110.1	CI249668	UDP-glucuronosyl/UDP-glucosyltransferase family protein.	6.8414	7.1061	6.8209	7.3426	7.5682	7.0156	7.6832	6.972	7.6543	7.3123	7.8804	7.6595	7.2423	7.5489	8.2285	6.5863	6.987	6.9279	6.6836	6.9316	6.8839	6.5339	6.5487	7.4377	6.5835	6.5994	7.0971	6.7449	6.7655	6.5929	6.461	6.5324	6.6429	6.5344	6.7901	6.7042	6.7472	6.7027	6.9215	6.6917	6.8037	6.9208	6.7015	6.9459	6.9368	6.4561
Os04g0472200|mRNA|AK110545|CDS+3'UTR	LOC_Os04g39600.1	AK110545	Beta-Ig-H3/fasciclin domain containing protein.	6.1989	6.1268	6.1541	6.0438	6.227	6.2561	6.275	6.2585	6.2682	6.3474	6.2542	6.1112	6.1608	6.1377	6.1241	6.2758	6.1829	6.2494	6.2062	6.1959	6.3564	6.1436	6.1015	6.256	6.2325	6.1098	6.1499	6.2809	6.236	6.1891	6.2741	6.177	6.3928	6.1959	6.2867	6.2282	6.1611	6.152	6.1356	6.1893	6.2683	6.1801	6.2918	5.9958	6.2264	6.1891
Os02g0641000|COMBINER_EST|Os02g0641000|8	LOC_Os02g42820.1	Os02g0641000	Transcription factor L2.	6.8833	6.6089	6.4712	6.4801	6.5457	6.4937	6.833	6.4732	6.6566	6.4348	6.5419	6.6079	6.402	6.646	6.3259	7.1657	7.1655	7.29	6.5684	6.6499	6.7704	6.7113	6.7526	6.7557	6.7125	6.7265	6.7771	6.3622	6.546	6.8442	6.6287	6.7285	6.778	6.6926	6.5329	6.4961	6.487	6.6388	6.5434	7.3219	6.3148	6.2893	6.5302	6.5963	6.4083	6.644
Os02g0190300|COMBINER_EST|CI370857|0	LOC_Os02g09720.1	CI370857	P-glycoprotein homologue.	8.5872	8.2691	8.5229	8.8614	8.9956	8.6689	9.7561	8.646	9.1622	8.6593	9.2882	8.9817	9.2024	9.3091	9.8265	7.819	7.5747	7.4217	8.5943	8.4573	8.3834	8.4613	8.8082	7.8909	8.0285	8.311	7.5201	8.5494	8.0901	8.2262	8.1575	8.7281	8.4379	8.7103	8.5242	8.8191	8.5249	8.8031	8.5213	8.2213	8.3446	8.3946	8.5582	7.9942	8.1857	8.7183
Os06g0212300|COMBINER_EST|Os06g0212300|8	LOC_Os06g10950.1	Os06g0212300	Galactoside 2-alpha-L-fucosyltransferase (EC 2.4.1.69) (Xyloglucan alpha-(1,2)-fucosyltransferase) (AtFUT1).	6.4292	6.46	6.4993	6.4645	6.3952	6.4937	6.3007	6.4318	6.4857	6.3474	6.4299	6.5678	6.4627	6.3795	6.6187	6.7768	6.4856	6.4207	6.3121	6.507	6.5288	6.2859	6.4474	6.5586	6.5591	6.5185	6.6001	6.4227	6.4256	6.4241	6.4246	6.6735	6.6609	6.7001	6.5979	6.2741	6.3206	6.7251	6.6159	6.2564	6.6978	6.6978	6.3463	6.5006	6.5433	6.2564
Os01g0348800|mRNA|AK062553|CDS+3'UTR	LOC_Os01g24700.1	AK062553	Salt-stress induced protein (Salt protein).	6.0384	6.281	6.247	6.1392	6.0486	6.1152	6.2508	6.1375	6.1894	6.2366	6.1272	6.1651	6.2749	6.1077	6.0708	6.1886	6.3915	6.217	6.2441	6.2433	6.2921	6.1436	6.7146	6.2169	6.2325	6.37	6.2107	6.1808	6.3547	6.3042	6.1236	6.1552	6.1493	6.202	6.0769	6.1262	6.2455	6.0473	6.1477	6.21	6.2437	6.1894	6.2455	6.1495	6.257	6.2064
Os11g0186900|mRNA|AK105491|CDS+3'UTR	LOC_Os11g08380.1	AK105491	1-aminocyclopropane-1-carboxylate oxidase.	6.7521	6.5102	6.4136	6.1648	6.3721	6.3136	6.2508	6.3068	6.2835	6.2903	6.1272	6.349	6.1975	6.2064	6.2883	6.265	6.2746	6.3847	6.4177	6.4351	6.3089	6.304	6.2513	6.4373	6.2701	6.24	6.2697	6.3622	6.5283	8.3612	6.2198	6.2901	6.2703	6.7541	6.2463	6.2511	6.304	6.4215	6.3247	6.5176	6.3377	6.2552	6.5398	6.2828	6.3312	6.4116
Os01g0279000|mRNA|AK119444|CDS+3'UTR	LOC_Os01g17160.1	AK119444	Zn-finger, DHHC type domain containing protein.	8.3372	8.1702	8.0675	7.9259	7.9632	7.8941	8.1286	7.8277	7.686	7.9354	8.2051	7.7097	6.5576	7.0088	6.6675	8.614	7.9245	7.7598	7.794	7.4942	7.1544	7.5732	7.3177	7.0125	6.902	6.9054	6.6851	7.6259	6.8075	7.1786	8.1281	8.1056	8.1452	8.0397	7.9248	8.1061	7.816	8.0921	8.2198	7.6425	7.9609	7.9504	7.5699	7.6353	7.5154	7.733
Os01g0772500|mRNA|AK109736|CDS+3'UTR	LOC_Os01g56570.1	AK109736	Glycosyl transferase, family 14 protein.	6.547	7.7551	6.5715	6.511	6.4469	6.2106	6.6231	6.5715	6.5735	6.263	6.7535	6.4168	6.2874	6.4727	6.4072	6.691	6.7733	6.7208	6.6623	6.4728	6.7704	6.74	6.6544	6.6928	6.7569	6.7137	6.6749	6.6339	6.6272	6.8569	6.4764	6.634	6.6134	6.5597	6.4447	7.0198	6.5963	6.5359	6.526	6.8817	6.37	6.6553	6.5943	6.4049	6.5194	6.9297
Os11g0427700|mRNA|AK071806|CDS+3'UTR	LOC_Os11g24060.1	AK071806	Conserved hypothetical protein.	6.3705	6.2525	6.3175	6.2148	6.2665	6.241	6.418	6.1375	6.3573	6.4049	6.4868	6.3629	6.2621	6.286	6.3259	6.8014	6.1399	6.2494	6.2441	6.305	6.1869	6.2248	6.3979	6.256	6.3575	6.3297	6.3675	6.2595	6.1495	6.117	6.4466	6.4046	6.4752	6.2185	6.5813	7.1396	6.1084	7.5182	7.5109	6.327	6.7436	6.7128	6.3738	6.0827	6.1609	6.3164
Os08g0297800|mRNA|AK058698|CDS+3'UTR	LOC_Os08g20130.1	AK058698	Sulfotransferase family protein.	6.1989	6.5102	6.9392	6.6743	6.6674	6.4721	6.5274	6.5981	6.6309	6.6907	6.5797	6.8712	6.1727	6.0793	6.2152	6.2537	6.3242	6.3146	6.3382	6.4008	6.4582	6.5232	6.4986	7.2672	6.407	6.3605	6.3189	6.6906	7.1442	6.5929	6.461	6.428	6.5543	6.6523	6.7335	6.9784	7.7595	7.4494	7.7542	7.3219	6.8111	6.8095	6.603	6.7916	7.0579	6.7851
Os01g0533900|mRNA|AK106698|CDS+3'UTR	LOC_Os01g34970.1, LOC_Os01g34970.2	AK106698	Multidrug resistance protein 1 homolog.	6.8833	6.8006	6.8209	6.9355	6.931	6.6994	6.7164	6.5586	6.9161	6.8776	6.8686	6.6834	6.8771	6.5994	6.6955	7.1166	6.5031	6.7559	7.3307	6.8871	6.7985	7.0489	7.0208	6.7425	7.243	7.1555	6.9072	7.2726	6.8346	6.8848	7.2974	7.295	7.3808	7.4558	7.3655	7.3988	7.5038	7.8295	7.8861	7.6281	7.6699	7.6799	7.3053	7.1914	7.2217	7.5044
Os10g0578200|mRNA|AK110534|CDS+3'UTR	LOC_Os10g42750.1	AK110534	Cellulose synthase-9.	6.9854	6.4325	6.5566	6.4645	6.436	6.6811	6.511	6.5852	6.7225	6.4348	6.7535	6.9426	6.7744	6.8203	6.7531	6.2975	6.357	6.3486	6.9681	6.7153	6.6028	6.6833	6.6335	6.4373	6.4677	6.3897	6.408	6.8734	6.6571	6.3217	6.3729	6.6735	6.5347	7.1224	6.7161	6.5158	6.8048	6.7763	6.5837	6.5972	6.7298	6.5196	6.9828	6.5487	6.611	6.7708
Os01g0812100|mRNA|AK107118|CDS+3'UTR	LOC_Os01g59680.1	AK107118	Harpin-induced 1 domain containing protein.	6.2839	6.0624	6.171	6.1648	6.1754	6.241	6.1991	6.0369	6.0293	6.2089	6.2378	6.0612	6.2499	6.2336	6.6675	6.1886	6.0839	6.1346	6.2441	6.1518	6.2169	6.2947	6.3238	6.1422	6.0837	6.3081	6.1403	6.1462	6.0315	6.1523	6.1499	6.0806	6.2579	6.2185	6.1476	6.2741	6.1437	6.244	6.2913	6.1531	6.2317	6.1279	6.1713	6.1495	6.1959	6.1389
Os01g0370000|mRNA|AK121554|CDS+3'UTR	LOC_Os01g27240.1	AK121554	Oxo-phytodienoic acid reductase.	7.0427	7.1491	6.8209	6.8309	7.0903	7.294	6.8595	6.7049	6.7582	6.7835	6.9433	6.7826	6.8078	6.7656	6.657	7.9205	7.7125	7.5966	6.9882	6.8598	7.2008	7.4328	7.1714	7.4814	7.2167	7.3957	7.3057	7.0278	7.7663	7.4009	7.6569	7.2733	7.3542	7.4683	7.2685	7.2291	7.4413	7.5182	7.5256	6.7248	7.1349	7.2429	7.2288	7.6289	7.6699	7.2911
Os07g0176600|mRNA|AK067073|CDS+3'UTR	LOC_Os07g08000.1	AK067073	Protein kinase domain containing protein.	7.0769	6.8318	7.0862	6.911	7.0034	6.9766	6.9497	6.9446	7.2195	7.5843	7.2082	7.0561	6.5889	6.7362	6.8429	7.5369	7.556	7.2785	7.0823	7.0714	7.3419	7.2324	6.9856	7.3701	6.8394	6.861	7.1702	6.8857	7.5544	7.2609	7.0082	7.1864	7.0062	7.2312	7.2415	7.0376	7.0164	7.0424	7.1369	7.3491	7.1627	7.2097	7.0865	7.1849	7.1958	7.2428
Os08g0532700|mRNA|AK073978|CDS+3'UTR	LOC_Os08g42030.1	AK073978	Peroxidase 55 precursor (EC 1.11.1.7) (Atperox P55) (ATP20a).	6.2839	6.2941	6.247	6.1648	6.1474	6.2106	6.3007	6.1734	6.3428	6.3616	6.2062	6.2573	6.2119	6.2205	6.2536	6.2758	6.2593	6.1849	6.2062	6.167	6.2307	6.3248	7.4768	6.2294	6.2603	6.2169	6.2107	6.3828	6.3906	6.3719	6.2274	6.4933	6.4315	6.2685	6.3674	6.319	6.487	6.3646	6.4008	6.2437	6.4615	6.3828	6.2098	6.345	6.257	6.287
Os02g0658100|mRNA|AK064728|CDS+3'UTR	LOC_Os02g44080.1	AK064728	Aquaporin TIP2.1 (Tonoplast intrinsic protein 2.1) (Delta-tonoplast intrinsic protein) (Delta-TIP).	7.7867	7.3037	7.5043	8.2258	7.9466	7.959	8.7256	8.4328	8.0978	8.0552	8.0159	7.9095	9.0749	8.7278	9.3306	7.6941	7.6341	7.5784	7.1812	7.294	7.0003	7.2434	7.2106	7.0982	8.1697	8.2504	8.3939	7.1825	6.7786	7.1976	7.429	7.5675	7.3542	7.0808	7.4932	7.2666	7.0017	7.4395	7.5109	7.2596	7.5988	7.3699	7.3807	7.3904	7.1889	7.4859
Os02g0786400|COMBINER_EST|Os02g0786400|8	LOC_Os02g54520.1	Os02g0786400	Allergen V5/Tpx-1 related family protein.	6.4292	6.5847	6.762	6.3894	6.3841	6.449	6.7756	6.3707	6.3718	6.7835	6.7131	6.2192	6.8983	6.1653	6.3619	6.3583	6.428	6.6516	6.2715	6.507	6.6028	6.7508	6.6141	6.3587	6.6484	6.5356	6.3282	6.4024	6.6723	6.5253	6.7535	6.2677	6.2369	6.4921	6.2867	6.2741	6.5175	6.2696	6.781	6.3673	6.4224	6.3418	6.5503	6.6272	6.5897	6.4304
Os12g0438600|mRNA|AK101523|CDS+3'UTR	LOC_Os12g25200.1	AK101523	Chloride channel protein CLC-a (AtCLC-a).	7.2482	7.3328	7.1153	7.1437	6.5457	6.4937	6.8046	6.8725	6.6449	7.5053	6.9232	6.891	6.9191	6.6596	6.6187	9.8323	9.5628	8.8821	8.5021	9.1992	7.7175	7.8729	8.2902	7.1754	7.4864	7.8456	7.2861	8.0052	7.5858	7.7772	7.1981	7.2575	7.1276	7.639	6.689	6.4205	6.6437	6.3524	6.3472	7.0822	7.1423	6.6978	7.3349	6.8413	6.5433	7.332
Os07g0105000|COMBINER_EST|AU101625|6	LOC_Os07g01440.1	AU101625	Plastocyanin-like domain containing protein.	6.1989	7.3431	6.0291	6.3472	6.4065	6.2711	6.275	6.3389	6.2216	6.3761	6.0949	6.3226	6.0873	6.1077	6.3142	6.1774	6.0839	6.3486	6.4697	6.1518	6.158	6.2354	6.1776	6.3067	6.1806	6.428	6.189	6.2809	6.3731	7.1786	6.1669	6.2446	6.192	6.24	6.3674	6.381	6.1948	6.2205	6.2325	6.327	6.1496	6.4228	6.2037	6.4049	6.1265	6.3297
Os08g0188900|COMBINER_EST|Os08g0188900|8	LOC_Os08g08920.1	Os08g0188900	Germin-like protein precursor.	6.1416	6.1907	6.2755	6.4325	6.3035	6.1791	6.6694	6.3707	6.3428	6.3616	6.3232	6.2698	6.5576	6.4926	6.4645	7.356	8.1066	8.0102	6.7128	7.1381	7.1788	6.4136	6.4986	6.4636	6.5902	6.5096	6.5686	6.511	6.4256	6.5597	6.3573	6.1991	6.3033	6.3134	6.1476	6.2405	6.3429	6.3876	6.314	6.2868	6.4021	6.2329	6.1558	6.361	6.257	6.2401
Os10g0530200|mRNA|AK107032|CDS+3'UTR	LOC_Os10g38670.1	AK107032	Glutathione S-transferase, C-terminal domain containing protein.	6.6014	6.2525	8.1896	6.1648	7.6285	6.1621	6.7313	6.6514	6.4857	6.153	6.1592	6.5951	6.0749	6.1784	6.3498	6.1886	6.1986	6.2337	6.2062	6.2122	6.2603	6.4021	6.2033	6.2294	6.251	6.1474	8.9309	6.2907	6.1495	7.1445	6.1499	6.177	6.2369	6.343	6.2258	6.2184	6.2796	6.3189	6.303	6.4381	6.2437	6.2329	6.9253	6.2513	6.2264	6.494
Os01g0921100|COMBINER_EST|CI548083|0	LOC_Os01g69200.1	CI548083	Conserved hypothetical protein.	7.4975	7.3688	7.4818	7.1977	7.1922	7.2164	6.9377	6.6241	6.8705	6.9994	6.9433	7.1445	8.1826	7.8941	7.9281	7.6941	8.0071	8.0995	8.2986	8.7075	9.0374	8.9165	8.7885	9.2758	9.165	9.4613	10.044	8.4749	9.1483	9.529	8.8685	8.5973	8.8008	8.5119	8.3562	8.3797	8.925	9.364	8.8787	8.3576	8.4935	8.7106	8.7222	8.4566	9.3782	8.6587
Os03g0314500|mRNA|AK061751|CDS+3'UTR	LOC_Os03g19990.1	AK061751	Quinonprotein alcohol dehydrogenase-like domain containing protein.	6.3847	6.0776	6.1541	6.2806	6.201	6.0822	6.2253	6.1899	6.1085	6.6583	6.1272	6.1112	6.1365	6.1923	6.2763	6.9557	6.2443	6.4585	6.3121	6.1518	6.6392	6.4684	6.3863	7.8722	6.2418	6.2979	8.1877	6.3115	7.7169	6.7153	6.6203	6.7466	6.6231	6.2737	6.4811	6.6546	7.4618	6.5881	6.6468	6.217	6.4021	6.4722	6.2865	6.2513	6.6667	6.3021
Os05g0526700|mRNA|AK108457|CDS+3'UTR	LOC_Os05g45070.1	AK108457	Harpin-induced 1 domain containing protein.	8.8026	8.6018	8.5891	9.3615	9.2484	8.7276	9.7393	9.2099	9.3565	9.5458	9.4025	9.0577	8.3647	7.9567	8.2253	8.4241	8.1778	8.2754	8.3359	8.1364	7.8648	8.2561	8.2928	8.3693	7.8885	8.0192	7.7469	8.2236	7.8753	8.1107	8.3248	8.3723	8.0807	8.2371	8.1995	8.3348	8.2519	8.6983	8.9915	8.3402	8.5163	8.5202	8.8072	9.0816	8.7455	8.3081
Os06g0500700|COMBINER_EST|CI431272|6	LOC_Os06g30500.1	CI431272	Cytochrome P450 family protein.	8.2039	8.0672	8.2458	8.2258	8.5935	8.7921	8.7717	8.4201	8.4507	8.6	8.08	8.814	8.5735	8.1107	8.3376	6.5314	6.6597	6.4388	7.1275	7.046	7.1788	7.3535	6.9612	7.1957	7.4818	7.2467	7.3893	7.5343	7.7795	7.51	7.6505	7.5249	7.656	7.6651	7.706	7.6868	7.9331	7.9086	7.9036	7.9044	8.0774	7.9128	7.8174	8.4018	8.1647	7.9305
Os07g0484200|mRNA|AK072662|CDS+3'UTR	LOC_Os07g30090.1, LOC_Os07g30090.2	AK072662	Pollen specific actin-depolymerizing factor 1.	6.1117	6.1268	6.1227	6.001	6.201	6.1947	6.275	6.1185	6.1584	6.9994	6.0635	6.0612	6.0628	6.1377	6.2536	6.1656	6.0957	6.0587	6.1485	6.2741	6.1132	6.0098	6.0517	6.3204	6.1126	5.9791	6.1786	6.1526	6.184	6.1523	6.1318	6.0806	6.0437	6.096	6.1274	6.1644	6.1817	6.152	6.3358	6.1338	6.1035	6.1279	6.6326	5.9958	6.0913	6.0947
Os03g0831400|mRNA|AK071202|CDS+3'UTR	LOC_Os03g61590.1	AK071202	Conserved hypothetical protein.	7.5924	7.1061	7.3148	7.4216	7.1983	7.304	7.5102	7.6038	7.5976	7.3257	7.705	7.5284	7.9584	7.6917	8.0269	6.8632	6.6083	6.7884	6.8141	6.6159	6.6218	6.3248	6.6141	6.5187	6.897	6.9704	6.7961	6.8196	6.184	6.3217	6.6895	6.653	6.7464	6.8332	7.1081	6.9458	6.7052	6.946	7.1034	6.9207	7.1101	7.0452	7.0299	7.1069	7.0155	7.0722
Os03g0321700|mRNA|AK101653|CDS+3'UTR	LOC_Os03g20550.1, LOC_Os03g20550.3, LOC_Os03g20550.2	AK101653	WRKY transcription factor 55.	8.3569	8.1426	7.9648	8.1246	8.3616	8.2689	8.3736	7.8201	8.3819	8.5211	8.2666	8.1575	8.175	8.0094	8.0116	8.8277	8.6135	8.422	7.9457	7.5345	7.4779	7.7248	7.5725	7.6088	7.3595	7.5591	7.1702	7.5451	6.9958	7.1976	7.6634	7.7068	7.5103	7.286	7.489	7.6355	7.3496	7.8003	8.122	7.6196	7.3341	7.9377	7.7632	7.7744	7.3988	7.4988
Os03g0747900|mRNA|AY374517|CDS+3'UTR	LOC_Os03g53660.1	AY374517	Myosin heavy chain class XI E1 protein.	7.718	8.0672	7.8566	7.9821	8.1614	8.2426	7.8429	7.923	8.0037	8.1382	8.264	8.2708	7.1432	7.5709	7.4125	8.305	8.49	8.4414	8.5337	8.7025	8.5725	8.5516	9.0937	9.0813	7.6715	7.7793	7.6976	8.6858	8.5827	8.6291	8.4859	8.5517	8.6789	7.9503	7.8723	7.9311	7.8498	7.8741	7.6125	8.0568	7.9562	7.5417	7.8702	7.5118	7.4925	7.3909
Os02g0832000|mRNA|AK069127|CDS+3'UTR	LOC_Os02g58520.1	AK069127	Calmodulin-like-domain protein kinase CPK2.	6.7165	6.3601	6.2755	6.3472	6.3721	6.449	6.3767	6.3389	6.457	6.8383	6.5419	6.349	6.6786	6.777	6.8173	6.6653	7.5747	6.1208	6.4961	7.0211	6.2307	6.4356	6.3495	6.256	6.6424	6.4818	6.4897	6.2809	6.236	6.389	6.3417	6.5122	6.5543	6.3134	6.316	6.2741	6.3429	6.5065	6.3574	6.2691	6.4979	6.1485	6.505	6.4539	6.5433	6.5006
Os11g0591000|COMBINER|CI411337|x	LOC_Os11g37880.1	CI411337	(No Hit)	6.6014	6.4862	6.3724	6.1648	6.4162	6.4937	6.275	6.2425	6.2682	6.168	6.2542	6.1382	6.2239	6.5678	6.3959	6.3719	6.3242	6.3146	6.2573	6.4186	6.3914	6.4356	6.4086	6.4373	6.2701	6.4078	6.4471	6.441	6.303	6.2877	6.2916	6.4046	6.3719	6.5187	6.5156	6.4584	6.6712	6.5172	6.6603	6.7248	6.5327	6.6485	6.8148	6.4691	6.6335	6.8732
Os04g0597300|mRNA|AJ575239|CDS	LOC_Os04g50920.1	AJ575239	DNA-binding WRKY domain containing protein.	6.343	6.2225	6.1878	6.1888	6.3721	6.6035	6.6542	6.2749	6.1258	6.1249	6.0635	6.5951	6.1608	6.1077	6.2536	6.1886	8.1364	6.4585	6.1373	6.5437	6.1447	6.6833	6.0894	6.2818	6.2143	6.4377	6.59	6.3204	6.5119	6.2877	6.5765	6.2446	6.5935	6.3134	6.2763	6.4391	6.2855	6.244	6.5004	6.3164	6.2916	6.4027	6.1962	6.5325	6.2723	6.3441
Os12g0506500|mRNA|AK119779|CDS+3'UTR	LOC_Os12g32190.1, LOC_Os12g32190.2	AK119779	Galactokinase/homoserine kinase family protein.	8.7651	8.5063	8.7721	7.8641	8.092	7.9992	8.8314	8.4778	9.2147	8.8005	8.5652	8.2835	9.4703	9.1864	9.3462	6.911	7.1175	7.6558	7.9249	7.7746	6.9657	8.1803	7.2361	7.1957	8.2063	8.2647	8.133	8.0002	6.9082	7.0643	6.5904	6.7861	6.9657	7.937	8.0415	8.299	7.485	7.8484	8.1946	7.8238	7.9827	7.9504	8.1686	8.2114	7.9861	8.1746
Os04g0450000|mRNA|AK108406|CDS+3'UTR	LOC_Os04g37700.1	AK108406	FYVE/PHD zinc finger domain containing protein.	8.6049	8.5039	8.7423	8.3509	8.0945	8.0573	8.3153	8.816	8.4262	8.8674	8.8066	8.607	8.3197	7.9205	7.6381	7.0662	7.236	7.4311	7.2002	7.2323	6.9143	6.6451	6.9159	7.4483	6.9399	7.1275	6.8243	6.9648	6.7349	6.6422	6.8165	6.9217	6.6522	6.9925	7.7694	7.5186	7.1347	7.618	8.3937	7.4469	7.8242	7.9678	8.3313	8.7222	8.2048	8.0816
Os07g0481100|mRNA|AK062302|CDS+3'UTR	LOC_Os07g29780.1, LOC_Os07g29780.2	AK062302	Protein of unknown function DUF315 domain containing protein.	6.2839	6.2387	6.1878	6.3199	6.1754	6.0631	6.3007	6.2585	6.1584	6.304	6.3232	6.3629	6.2499	6.2205	6.4192	6.2093	6.357	6.2819	6.1164	6.2741	6.3914	6.3906	6.1385	6.412	6.2876	6.2274	6.4897	6.3204	6.2865	6.1523	6.3729	6.2677	6.2369	6.1447	6.1956	6.1741	6.2241	6.152	6.1594	6.4051	6.2683	6.2329	6.1842	6.1154	6.1609	6.1549
Os06g0549900|mRNA|AK109673|CDS+3'UTR	LOC_Os06g35700.1	AK109673	FAD linked oxidase, N-terminal domain containing protein.	6.3145	6.5358	6.6028	6.6303	6.5004	6.2997	6.8858	6.5444	7.6174	6.3761	6.4672	6.2954	7.4441	7.0263	7.1426	7.0352	6.8066	6.5726	6.4034	6.4008	6.7366	6.4684	6.6335	6.3331	6.6424	6.6143	7.362	6.5343	6.4074	6.6716	6.6673	7.0215	6.8764	6.4424	6.698	6.8337	6.6741	6.5716	6.9093	6.23	6.8037	6.5037	6.505	6.4049	6.4958	6.3696
Os12g0149300|mRNA|AK110842|CDS+3'UTR	LOC_Os12g05380.1	AK110842	Xyloglucan 6-xylosyltransferase (EC 2.4.2.39) (AtXT1).	6.6014	6.4467	6.3577	6.2148	6.2794	6.3394	6.1859	6.3389	6.1584	6.2903	6.2542	6.1921	6.5576	6.6304	6.3726	8.7746	8.5853	7.8198	7.2072	7.7531	7.3233	8.1223	8.1435	7.0238	7.1857	7.2308	6.6539	7.8859	6.5283	7.1976	7.1558	7.065	6.9976	7.0197	6.9363	6.6038	6.487	6.4215	6.2913	6.2691	6.3377	6.1801	6.164	6.0637	6.2264	6.2941
Os07g0533600|mRNA|AK109794|CDS+3'UTR	LOC_Os07g34920.1	AK109794	Peptidase A1, pepsin family protein.	6.226	6.3847	6.247	6.2664	6.3611	6.2106	6.1735	6.1734	6.4287	6.1249	6.3589	6.8041	6.0628	6.1653	6.1631	6.123	6.1686	8.1498	6.2573	6.2122	6.4745	6.5232	6.2629	6.4907	6.2876	6.3498	6.2295	6.2809	6.184	6.3546	6.2834	6.2563	6.2369	6.2593	6.4727	6.1069	6.3564	6.1079	6.1356	6.1475	6.0369	6.1279	6.2813	6.2201	6.1265	6.2564
Os07g0643700|mRNA|AK109637|CDS+3'UTR	LOC_Os07g44910.1, LOC_Os07g44910.2	AK109637	Esterase/lipase/thioesterase domain containing protein.	7.5924	6.7303	7.2861	7.2486	7.2418	7.2368	7.7989	7.0469	7.174	7.2951	7.3278	7.3578	8.3468	8.0969	8.9136	6.7768	6.6427	6.5726	6.7636	6.6499	6.7366	6.9809	6.8545	7.2512	7.3109	7.3835	7.4267	6.8967	6.8639	6.9481	6.9461	6.8051	6.6938	6.7706	6.7809	6.505	6.9072	6.741	6.8099	6.8488	6.6652	6.7128	6.7233	6.5963	6.7182	6.8546
Os10g0158400|COMBINER_EST|Os10g0158400|8	LOC_Os10g07040.1	Os10g0158400	Chalcone synthase J (EC 2.3.1.74) (Naringenin-chalcone synthase J).	6.1416	6.3333	6.2193	6.4645	6.227	6.1791	6.275	6.1375	6.2532	6.1819	6.1592	6.376	6.402	6.1923	6.057	6.2425	6.2149	6.217	6.3121	6.1822	6.3742	6.3248	6.2513	6.2436	6.2701	6.2979	6.2403	6.1992	6.2015	6.1336	6.2741	6.2218	6.2817	6.24	6.1096	6.1852	6.3206	6.3189	6.2913	6.141	6.2437	6.1894	6.1895	6.2513	6.2264	6.2564
Os10g0525600|COMBINER_EST|CI189986|6	LOC_Os10g38160.1	CI189986	Tau class GST protein 3.	7.9216	7.9713	8.0756	7.7629	8.2518	7.4466	9.7094	7.8738	10.129	8.292	8.6295	8.0404	8.6896	8.1211	9.3681	9.6966	9.2205	9.4126	8.938	8.9589	8.2434	8.5755	9.0523	8.856	8.0989	8.6222	8.5696	8.3048	8.7364	8.1532	8.559	8.7557	8.6112	8.195	8.462	8.4944	8.2058	8.8099	9.3054	7.9547	8.2288	8.3812	7.8238	8.5055	8.3694	7.7508
Os02g0143200|mRNA|AK070600|CDS+3'UTR	LOC_Os02g05040.1	AK070600	ARM repeat fold domain containing protein.	7.7635	7.6047	7.4766	8.0116	7.9385	7.7489	7.1204	7.865	7.2887	7.4365	7.1136	6.972	7.3642	7.4448	6.9411	8.575	8.3314	7.9083	8.243	8.1489	7.7605	8.1343	8.3253	8.8708	8.1479	8.2262	7.9226	8.2038	7.5858	7.9854	8.0849	8.469	8.2011	7.6	8.0507	7.6803	7.6563	7.632	7.5563	7.5153	7.6481	7.3082	7.1972	7.3904	7.1051	7.2827
Os09g0327100|mRNA|AK071461|CDS+3'UTR	LOC_Os09g15790.1	AK071461	Ras-related protein RIC2.	7.9858	7.7152	7.8767	8.3742	8.1722	8.2074	8.3918	7.9395	7.9625	8.3342	8.2029	8.069	8.2981	8.4996	8.4652	7.8909	7.6254	7.7912	7.8872	7.8775	7.5898	7.6158	7.8764	7.2144	8.1777	8.2769	8.0071	7.9129	7.5858	7.4838	8.1832	8.0824	7.9013	7.4506	7.7632	7.7603	7.714	8.0721	7.942	7.6599	7.6645	7.7968	7.7399	7.9186	7.7248	7.5891
Os03g0691800|mRNA|AK073577|CDS+3'UTR	LOC_Os03g48540.1	AK073577	HIPL1 protein precursor.	7.8394	7.5847	7.772	7.9687	7.7105	7.7884	8.1965	7.8416	8.0674	8.0253	7.7952	8.2163	8.1328	7.7068	8.7559	9.2149	8.8825	8.8778	7.8568	7.9803	7.9268	8.2986	8.1038	8.6419	8.4309	8.3657	8.5472	7.8976	7.605	7.8436	8.2927	8.1023	8.2455	7.4485	7.6906	7.8192	7.5591	8.0385	7.9981	7.809	7.6838	7.6046	7.725	7.7176	7.6739	7.6122
Os11g0259700|COMBINER|CI559524|3	LOC_Os11g15300.1	CI559524	(No Hit)	6.2839	6.2665	6.4712	6.5975	6.3496	6.241	6.7164	6.5146	6.3573	6.5315	6.1592	6.349	6.5416	6.4042	6.3012	6.7893	6.2746	6.2819	6.3647	6.321	6.3742	6.3906	6.4986	6.2818	6.3241	6.3081	6.2107	6.3204	6.2865	6.272	6.309	6.6917	6.3495	6.3472	6.2258	7.0128	6.2241	6.3189	6.7207	6.3839	7.5333	6.2552	6.3041	6.3292	6.4729	6.2564
Os03g0369200|COMBINER_EST|Os03g0369200|8	LOC_Os03g25360.1	Os03g0369200	Peroxidase 1.	6.1989	6.3729	6.5715	6.7211	6.3611	6.4015	6.5274	6.1027	6.2378	6.4672	6.6572	6.4027	6.3875	6.3514	6.3726	6.3462	6.3915	6.3669	6.285	6.4008	6.3564	6.2662	6.3238	6.8656	6.3918	6.3897	6.3879	6.3511	7.1858	6.2877	6.3417	6.4046	6.3495	6.5645	6.3052	6.34	6.487	6.2837	6.3247	6.23	6.3262	6.2442	6.2455	6.4691	6.3693	6.2564
Os01g0126100|mRNA|AK106990|CDS+3'UTR	LOC_Os01g03530.1, LOC_Os01g03530.2	AK106990	Calycin family protein.	6.7521	6.6599	6.6973	6.911	6.6674	6.7379	6.9838	6.6783	6.5443	6.5944	6.8923	6.7163	6.7072	7.0049	6.8766	6.704	6.8379	6.8172	6.5933	6.564	6.7366	6.8622	6.9159	6.598	6.8609	6.9564	6.8141	6.575	6.7181	6.8569	6.5315	6.7861	6.6326	6.7466	6.8352	6.7693	6.7112	6.9337	6.6007	6.5743	6.7146	6.6978	6.705	6.5963	6.5194	6.5714
Os08g0300300|mRNA|AK066375|CDS+3'UTR	LOC_Os08g20570.1, LOC_Os08g20570.2	AK066375	C1C-Nt1 protein.	8.0517	7.5127	7.7495	7.4359	7.6437	7.74	7.5718	7.7087	7.4595	7.6094	7.705	7.7148	7.3039	7.5006	7.4198	7.8455	8.1207	7.5236	7.5375	7.5505	7.9933	7.5139	7.322	7.5873	7.4356	7.6941	7.7079	7.8729	8.0068	7.9111	8.0619	8.1607	8.1751	8.031	8.1587	8.1249	8.4502	8.2717	8.1437	8.2641	8.3511	8.291	8.2967	7.9644	8.1111	8.1796
Os01g0644900|mRNA|AK106910|CDS+3'UTR	LOC_Os01g45720.1	AK106910	Conserved hypothetical protein.	6.3145	6.3847	6.3577	6.4325	6.227	6.2106	6.3767	6.3389	6.3997	6.5624	6.1901	6.1921	6.4795	6.3514	6.2883	6.7893	7.0411	6.7559	6.6168	6.6159	6.8839	6.6175	6.6141	6.4373	6.4742	6.3605	6.408	6.4938	6.6272	6.5253	6.4174	6.4933	6.4315	6.463	6.5979	6.7042	6.4667	6.6216	6.4649	6.327	6.3808	6.4125	6.164	6.3749	6.287	6.5196
Os09g0349600|COMBINER_EST|Os09g0349600|8	LOC_Os09g18010.1	Os09g0349600	Protein kinase domain containing protein.	6.226	6.2387	6.3446	6.2664	6.1881	6.3767	6.2875	6.4019	6.2216	6.3184	6.2219	7.5906	6.2621	6.3244	6.1374	6.3583	6.3067	6.1517	6.3121	6.2896	6.0968	6.3248	6.3741	6.9804	6.3409	6.2867	6.2501	6.2907	6.2865	6.2227	6.2379	6.2901	6.2817	6.3914	6.2463	6.2511	6.232	6.5172	6.2913	6.2814	6.3808	6.4027	6.3516	6.2513	6.2723	6.3164
Os07g0134600|COMBINER_EST|CI406017|0	LOC_Os07g04220.1	CI406017	Protein kinase domain containing protein.	7.9478	7.7507	8.0309	7.9864	8.0737	8.0415	8.7478	8.6044	8.2618	8.2392	8.3209	8.199	8.5909	8.392	8.8093	7.6222	7.4615	7.4638	7.4057	7.44	7.4185	7.4696	7.4714	8.6457	7.7344	7.7009	7.8576	7.5555	7.6288	7.7143	7.5094	7.529	7.5732	7.1863	7.7291	7.3532	7.2781	7.5704	7.7893	7.211	7.5296	7.5563	7.521	7.6791	7.4605	7.4762
Os02g0753500|mRNA|AK072727|CDS+3'UTR	LOC_Os02g51730.1	AK072727	TPR-like domain containing protein.	6.9486	6.3067	6.1227	6.4032	6.436	5.9651	6.3514	6.1734	6.3126	6.263	6.0949	6.3629	6.4946	6.3244	6.477	6.1886	6.3242	6.2494	6.2715	6.3692	6.3742	6.4021	6.2867	7.3075	6.2603	6.0976	6.757	6.4319	6.6571	6.5929	6.309	6.3473	6.3833	6.2876	6.1858	6.2282	6.8374	6.4644	6.5004	6.4282	6.3593	6.3418	6.2752	6.2828	6.3954	6.7325
Os12g0155000|COMBINER_EST|Os12g0155000|8	LOC_Os12g05880.1	Os12g0155000	Germin-like protein precursor.	6.3705	6.4325	6.4419	6.647	6.5233	6.4835	6.7903	6.9353	6.6309	6.6907	6.6992	6.4582	6.8324	6.7211	6.7911	6.968	6.9577	6.7392	6.5933	6.6658	6.4929	6.5232	6.5233	6.412	6.6301	6.6293	6.6966	6.4763	6.6272	6.4755	6.746	6.7564	6.6326	6.4672	6.698	6.8415	6.3853	6.2948	6.3911	6.3208	6.9276	6.4804	6.3041	6.3749	6.3954	6.3021
Os05g0194500|COMBINER_EST|CI139708|6	LOC_Os05g10620.1, LOC_Os05g10620.2, LOC_Os05g10620.3	CI139708	No apical meristem (NAM) protein domain containing protein.	8.0233	7.2976	7.3582	8.0788	8.177	7.9927	8.1573	7.8607	7.9765	9.1807	8.4302	8.2076	7.8786	7.6768	7.6087	8.1164	7.9471	7.4217	8.1284	7.5214	7.1903	8.1506	7.9987	7.8498	7.7054	7.7225	7.184	8.0589	7.1442	7.5991	7.8635	8.0209	7.9458	7.1473	7.598	7.9839	7.4413	7.4091	7.5714	7.3535	7.4854	7.4825	7.362	7.1069	6.9217	7.2669
Os05g0486100|mRNA|AK119823|CDS+3'UTR	LOC_Os05g40770.1, LOC_Os05g40770.2	AK119823	Protein kinase domain containing protein.	8.5679	8.4792	8.3846	7.5845	7.9758	7.7849	8.8645	8.7382	9.1438	7.9894	8.0057	8.0153	9.1926	9.3235	9.262	8.3837	8.0905	8.9018	7.9578	7.8638	7.5802	7.5055	7.8023	7.4986	8.3205	8.5327	8.3076	7.6461	7.1335	6.9901	6.9277	7.2516	7.4142	7.2129	7.594	7.5004	7.0164	7.1872	7.1656	7.2976	7.3158	7.177	7.1148	7.24	6.8242	7.733
Os01g0565800|COMBINER_EST|Os01g0565800|8	LOC_Os01g38500.1	Os01g0565800	Protein of unknown function DUF538 family protein.	6.547	6.634	6.7744	6.4032	6.7061	6.7814	6.275	6.5981	6.5443	6.3474	6.5045	6.4721	6.6786	6.6757	6.8923	6.3719	6.3915	6.7208	6.4177	6.507	6.3914	6.2248	6.5233	6.4763	6.7064	6.7457	6.5475	6.2907	6.7181	6.389	6.309	6.3818	6.3259	6.3622	6.3052	6.2073	6.3314	6.4095	6.3472	6.2929	6.3031	6.2329	6.3041	6.4852	6.4208	6.4003
Os02g0331200|mRNA|AK103231|CDS+3'UTR	LOC_Os02g22650.1, LOC_Os02g22650.2	AK103231	Protein of unknown function DUF563 family protein.	8.0826	7.557	7.7373	7.5344	7.4741	7.3765	7.2901	7.4818	7.4937	7.499	7.3945	7.3004	7.8702	7.4036	7.2183	8.5048	7.975	7.9346	7.8136	8.02	7.9036	8.1055	7.7535	8.0088	7.6715	7.5059	7.7896	8.2743	8.2625	7.995	7.9634	7.8815	7.9594	7.8128	7.9452	7.5953	8.5024	7.8463	8.0449	8.2324	7.7994	7.716	8.0821	7.7176	7.9459	8.0914
Os01g0185900|COMBINER_EST|CI189510|6	LOC_Os01g09080.1	CI189510	WRKY transcription factor 1 (WRKY DNA-binding protein 1) (Zinc- dependent activator protein 1) (Transcription factor ZAP1).	6.8741	6.8115	6.9392	6.6303	6.6072	6.3262	7.4358	6.6514	6.954	6.9773	6.9327	6.7826	8.8216	8.3103	8.3717	6.5314	6.4483	6.4207	6.7222	6.4008	6.4582	6.6075	6.5487	6.3992	6.7386	6.8553	6.6539	6.6339	6.7181	6.4917	6.4687	6.2901	6.4315	6.4748	7.0096	6.5687	6.5463	6.5801	6.5522	6.395	6.5158	6.6408	6.3795	6.4371	6.4327	6.7325
Os05g0527000|COMBINER_EST|CI004090|6	LOC_Os05g45100.1	CI004090	UDP-glucuronosyl/UDP-glucosyltransferase family protein.	6.6014	7.2171	6.4136	6.689	7.3101	6.8567	7.4967	6.7049	8.0037	7.4079	7.1753	6.9256	6.9709	7.3793	7.8093	6.9557	6.1399	6.3486	6.8684	6.5988	6.3914	6.2859	6.3238	6.3587	6.4232	6.4172	6.298	7.0278	6.4793	6.2548	6.4031	6.4046	6.9833	6.3044	6.5245	6.5158	6.298	6.4846	7.1369	6.4051	6.9535	7.0562	6.4909	6.5325	6.4608	6.5196
Os01g0211200|COMBINER_EST|Os01g0211200|8	LOC_Os01g11300.1	Os01g0211200	Cytochrome P450 family protein.	7.7387	7.9142	7.9695	7.4216	7.6005	8.1479	7.5236	7.5454	8.1308	7.6575	7.5027	7.5343	7.49	7.3505	7.7568	6.826	8.0225	7.1892	6.8858	7.2728	7.4373	6.9018	6.9472	7.2144	6.7294	6.874	7.1576	6.8253	7.8621	7.3818	6.7389	6.7466	6.545	6.8051	6.7067	6.8177	6.9349	6.8289	6.7961	7.6004	6.7743	6.6408	6.4961	7.5118	7.352	7.0352
Os02g0218800|mRNA|AK105964|CDS+3'UTR	LOC_Os02g12690.1	AK105964	Allene oxide synthase (EC 4.2.1.92).	6.2839	6.1433	6.247	6.2664	6.254	6.1791	6.2508	6.2585	6.0761	6.3761	6.1434	6.1651	6.2621	6.4042	6.5105	6.1536	6.2287	6.1849	6.3899	6.2741	6.1447	6.2248	6.1638	6.5849	6.2143	6.3297	6.2295	6.3018	6.303	6.2548	6.1582	6.4167	6.192	6.154	6.1558	6.381	6.2455	6.1741	6.0906	6.1475	6.3808	6.1279	6.1784	6.2828	6.317	6.287
Os11g0591800|COMBINER_EST|CI442904|0	LOC_Os11g37940.1	CI442904	Wound-induced protein WIN2 precursor.	6.1117	6.2066	6.0291	6.2148	6.1754	6.2997	6.1735	6.0709	6.062	6.2903	6.4672	6.2312	6.2119	6.064	6.2018	6.1536	6.1829	6.1849	6.2573	6.2122	6.158	6.2556	6.1638	6.2044	6.2325	6.1936	6.169	6.1462	6.1495	6.2227	6.2017	6.2677	6.1262	6.1199	6.0769	6.2282	6.1546	6.232	6.2438	6.1755	6.208	6.3212	6.164	6.2201	6.1438	6.1389
Os11g0552000|COMBINER_EST|CI226420|6	LOC_Os11g35040.1	CI226420	Tyrosine aminotransferase.	8.2813	7.7671	7.9868	7.1437	7.3766	7.294	7.1297	7.2844	7.2887	7.5617	7.8236	7.6917	7.5108	7.4137	7.6964	8.872	7.4245	7.4638	9.0334	8.5367	8.2781	7.899	8.0422	7.7155	7.6091	7.7733	7.4025	7.7536	7.4274	7.5731	7.7938	7.8996	7.9912	7.6294	7.7632	7.6971	7.7172	7.7777	7.8187	7.7382	7.7099	7.6375	7.6105	7.5118	7.2475	7.3505
Os01g0551800|COMBINER_EST|CI550400|0	LOC_Os01g37110.1	CI550400	Conserved hypothetical protein.	6.2405	6.2525	6.0599	6.3066	6.1754	6.241	6.1735	6.2079	6.1894	6.1819	6.2542	7.4252	6.1608	6.4283	6.1769	6.3462	6.1529	6.1517	6.231	6.2122	6.2019	6.2354	6.1776	6.2688	6.3741	6.2632	6.169	6.3622	6.0491	6.0819	6.2557	6.177	6.1262	6.25	6.4447	6.1644	6.2661	6.2696	6.124	6.2626	6.1496	6.3	6.2335	6.0827	6.0913	6.2564
Os07g0635500|mRNA|AK106081|CDS+3'UTR	LOC_Os07g44140.1	AK106081	Cytochrome P450.	7.2843	6.6089	6.9612	7.4043	7.3236	7.5536	7.1107	7.2844	6.5892	7.1973	7.518	7.0859	6.6786	6.8637	7.1191	6.5025	6.428	7.73	6.5816	6.507	6.7546	6.9941	6.3113	6.8038	6.4232	6.2867	6.5274	6.8682	6.8346	7.0871	6.9594	6.2446	6.3259	6.4424	6.5329	6.5513	7.4618	7.3925	7.3187	6.8817	7.1951	7.358	6.912	7.2239	7.9361	7.0392
Os02g0761300|COMBINER|CI142785|6	LOC_Os02g52380.1	CI142785	(No Hit)	6.1989	6.2225	6.3577	6.2405	6.4162	6.3767	6.4944	6.487	7.0962	6.8508	6.6992	6.5678	6.649	7.1638	6.2763	6.9432	6.3744	6.8494	6.285	6.4907	6.3248	6.8312	6.2746	6.7312	6.7294	6.9756	6.7074	6.718	6.184	6.2227	6.2834	6.3818	6.6717	6.1858	6.7251	6.34	6.6782	6.5541	7.0937	6.6637	6.7743	6.5037	6.1842	6.1154	6.287	6.4738
Os12g0199100|mRNA|AK065572|CDS+3'UTR	LOC_Os12g09739.1	AK065572	Disease resistance protein family protein.	7.4355	7.3377	6.9718	6.8309	7.253	7.3963	6.8461	7.2906	7.0799	7.1876	7.0715	7.0388	7.1432	7.5653	6.9106	8.2422	7.617	7.5416	7.8907	7.5733	7.2846	7.5492	7.7913	7.2237	8.0149	8.195	7.9913	7.6523	7.351	7.3727	7.3728	7.9317	7.8672	7.3172	7.5101	7.5792	7.5193	7.5384	7.5294	7.1174	7.289	7.2229	7.4753	7.177	7.1407	7.5669
Os10g0529500|COMBINER_EST|CI555732|0	LOC_Os10g38600.1	CI555732	Glutathione S-transferase, N-terminal domain containing protein.	8.626	8.7795	8.5131	9.3072	9.6563	9.3028	10.601	9.1862	10.049	9.9421	10.123	9.8758	10.101	8.9395	9.4337	10.238	9.9086	10.826	9.3391	9.5312	8.2979	8.6507	9.4721	8.9196	8.6527	8.7879	9.9027	8.7777	7.8486	8.5403	7.9185	8.3289	8.1153	7.0581	7.9397	7.8342	6.7472	7.4993	7.9774	7.3072	7.8533	7.8813	7.5954	8.6612	7.5318	7.1108
Os02g0595900|COMBINER_EST|CI554982|0	LOC_Os02g38230.1	CI554982	Conserved hypothetical protein.	6.458	6.1433	6.2755	6.0902	6.5457	6.241	6.685	6.3872	6.4857	6.0828	6.1272	6.2698	6.4795	6.7964	6.7724	6.2308	6.1686	6.2494	6.5933	6.2741	6.5658	6.6075	6.3369	6.2818	6.3741	6.428	6.2883	6.9863	6.3547	6.4241	6.7226	6.5122	6.6036	6.2593	6.3472	6.2741	6.6226	6.3994	6.4101	6.4051	6.3377	6.2552	6.3516	6.1858	6.287	6.5196
Os02g0773200|mRNA|AK108499|CDS+3'UTR	LOC_Os02g53320.1	AK108499	Universal stress protein (Usp) family protein.	7.5625	7.6428	7.7592	7.4134	7.5528	7.438	7.1672	7.2093	7.1124	7.7391	7.6002	8.0335	7.3243	7.1638	7.0334	6.8132	6.8066	6.8821	7.3664	7.0927	7.7528	7.6403	7.3766	7.802	8.5465	8.3542	8.555	7.735	7.7864	7.9546	8.5493	8.0874	8.2157	7.611	7.2365	7.6267	8.108	8.1045	8.0833	9.0678	8.2746	8.5422	8.1438	8.1822	8.3596	7.3272
Os03g0633500|COMBINER_EST|Os03g0633500|8	LOC_Os03g43400.1	Os03g0633500	Auxin-responsive protein IAA17 (Indoleacetic acid-induced protein 17) (Auxin response 3).	6.3567	6.3601	6.4136	6.4949	6.4162	6.3514	6.961	6.6647	6.5735	6.5482	6.6113	6.4168	6.3722	6.4042	6.6291	6.5025	6.9313	6.7559	6.8051	7.294	7.4562	7.3765	7.383	7.55	6.902	6.874	7.4962	6.8914	6.8075	7.0168	6.8326	6.4714	6.4315	6.4106	6.4263	6.319	6.3259	6.2696	6.2797	6.2437	6.2683	6.3212	6.5398	6.4218	6.4851	6.5944
Os08g0475300|COMBINER_EST|Os08g0475300|8	LOC_Os08g37050.1	Os08g0475300	Esterase/lipase/thioesterase domain containing protein.	7.1647	7.4495	7.3284	8.1407	7.9044	7.6292	8.8008	8.4778	9.0933	8.8943	8.4546	7.9329	10.321	9.8749	10.193	8.108	8.3841	8.6543	7.448	7.8884	7.4185	7.3407	7.5766	7.4653	9.0643	9.5094	9.8822	7.1574	7.3	7.4108	7.365	7.1638	7.0821	6.7328	6.5979	7.091	6.6402	6.8358	7.0707	6.9111	6.8037	6.5969	6.6434	7.3503	6.9217	6.7325
Os01g0150500|COMBINER_EST|Os01g0150500|8	LOC_Os01g05720.1	Os01g0150500	Protein tyrosine phosphatase-like protein, PTPLA family protein.	6.3145	6.4467	6.0904	6.0767	6.0914	6.2106	6.1991	6.3707	6.1584	6.0185	6.0949	6.4441	6.2376	6.2336	6.2883	6.2537	6.3744	6.498	6.5092	6.3692	6.3564	6.216	6.3495	6.412	6.3055	6.2979	6.6851	6.4227	6.5283	6.3546	6.5008	6.2563	6.192	6.5008	6.4447	6.4961	6.5332	6.4953	6.2553	6.3498	6.3148	6.4027	6.4854	6.6711	6.4083	6.6136
Os11g0649600|mRNA|AK060103|CDS+3'UTR	LOC_Os11g42960.1	AK060103	Plant integral membrane protein family protein.	6.343	6.1907	6.0599	6.1138	6.1754	6.1791	6.0395	6.1185	6.2532	6.0969	6.1272	6.1651	6.1365	6.2988	6.2018	6.3978	6.2593	6.1849	6.0966	6.1822	6.2921	6.3248	6.2033	6.3587	6.5276	6.3081	6.611	6.2209	6.8075	6.4917	6.3333	6.3135	6.2154	6.7042	6.3472	6.34	6.9525	6.5541	6.2913	6.3044	6.082	6.5828	6.4797	6.1858	6.6561	6.6684
Os07g0120000|COMBINER_EST|Os07g0120000|8	LOC_Os07g02870.1	Os07g0120000	Protein of unknown function DUF538 family protein.	6.5169	6.3729	6.3175	7.7252	6.436	6.4937	6.3907	6.3543	6.5443	6.4672	6.2542	6.3358	6.7201	6.4169	6.4192	6.9557	6.3242	6.8821	6.4445	6.6499	6.5658	6.3792	6.4218	6.2942	6.2044	6.4643	6.3282	6.3402	6.32	6.2548	6.5482	6.1991	6.8935	6.2876	6.2663	6.5687	6.1817	6.2559	6.9215	6.2752	6.4615	6.5196	6.2162	6.5006	6.2124	6.2564
Os01g0143900|mRNA|AK120731|UTR	LOC_Os01g05064.1	AK120731	Non-protein coding transcript, unclassifiable transcript.	6.6688	6.4325	6.5715	6.4325	6.5233	6.8391	6.6231	6.5981	7.0308	6.7527	6.6854	6.7616	7.0308	7.0001	7.073	6.5723	6.9313	6.8494	6.3647	6.7442	6.6218	6.6451	6.3979	7.284	6.7294	6.6734	7.2341	6.3511	7.066	6.8442	6.4174	6.3697	6.4961	6.5939	6.615	6.5513	7.1238	6.5359	6.6159	6.4939	6.4979	6.5343	6.7657	6.5963	6.9537	6.6193
Os08g0476900|mRNA|AK101432|CDS+3'UTR	LOC_Os08g37180.1	AK101432	Patatin-like protein 1.	6.2405	6.2525	6.3306	6.4502	6.3496	6.4015	6.7756	6.3707	6.5159	6.2903	6.3589	6.4851	6.3875	6.5118	6.4192	6.123	6.2746	6.1689	6.2978	6.1959	6.1728	6.2062	6.5708	6.1012	6.2143	6.1474	6.2107	6.1282	6.2865	6.2548	6.1499	6.2446	6.2369	6.1649	6.326	6.1852	6.1546	6.2948	6.2325	6.217	6.1964	6.2776	6.3166	6.5164	6.3824	6.1717
Os03g0829200|mRNA|AK108175|CDS+3'UTR	LOC_Os03g61360.1	AK108175	Soluble epoxide hydrolase.	6.4868	6.3333	6.4862	6.2806	6.5004	6.2711	6.6406	6.1734	6.2378	6.3474	6.3947	6.1921	7.4168	7.1133	7.6767	6.462	6.2287	6.3847	6.5816	6.3692	6.4929	6.5871	6.5708	6.5458	9.2605	8.9102	9.3176	6.7594	6.5283	6.4241	6.645	6.634	6.3928	6.5518	6.5726	6.6884	6.7052	6.6052	6.7501	6.4502	6.5587	6.4562	6.4314	6.2201	6.4471	6.9508
Os12g0507000|mRNA|AK065402|CDS+3'UTR	LOC_Os12g32230.1, LOC_Os12g32230.2	AK065402	Molybdopterin synthase (CNX2).	9.8656	9.3634	9.0601	9.3147	9.8236	9.5039	8.5313	8.4226	8.3921	9.2921	9.2617	8.9471	9.6596	9.9048	9.6047	9.509	8.313	8.0995	9.2065	8.7176	8.331	8.4434	8.7354	7.802	10.424	10.763	10.309	8.4062	7.6966	7.6239	7.6333	8.1023	7.8938	8.8343	8.7691	8.7001	7.9417	8.4165	8.5418	8.2014	8.5182	8.6084	8.5819	8.8068	8.0299	8.5913
Os01g0967200|mRNA|AK108137|CDS+3'UTR	LOC_Os01g73630.1	AK108137	Rac GTPase activating protein 1.	6.2542	6.3067	6.1373	6.1888	6.4162	6.3394	6.1212	6.3872	6.1894	6.3328	6.4299	6.124	6.0873	6.4283	6.2273	6.1656	6.5031	6.217	6.285	6.305	6.2764	6.3143	6.1511	6.1668	6.1958	6.2274	6.2697	6.2809	6.1153	6.1523	6.1669	6.211	6.2579	6.2185	6.2258	6.1531	6.2022	6.2837	6.2209	6.141	6.1735	6.3316	6.2396	6.2513	6.2264	6.2482
Os07g0150700|mRNA|AK069726|CDS+3'UTR	LOC_Os07g05620.1, LOC_Os07g05620.2	AK069726	Serine/threonine kinase.	8.4632	8.4649	8.2229	8.109	8.1211	8.2888	8.3153	7.865	8.4111	8.121	8.1046	8.1826	9.1985	8.8976	8.4227	8.6492	8.4109	8.2105	8.9748	8.5108	8.2157	9.1265	8.7762	8.4648	8.1579	7.8155	8.3857	9.1875	7.9822	8.2936	9.1203	9.0745	8.8931	8.8411	8.265	8.5946	8.4749	8.431	8.3862	8.6521	8.3103	8.4187	8.4944	8.2158	8.3046	9.0137
Os01g0216400|COMBINER_EST|Os01g0216400|8	LOC_Os01g11750.1	Os01g0216400	Lipolytic enzyme, G-D-S-L family protein.	6.1989	6.1751	6.1227	6.4325	6.3268	6.1152	6.432	6.1734	6.0935	6.4202	6.2885	7.0561	6.343	6.3514	6.2273	6.911	6.1986	6.1992	6.2715	6.1518	6.0841	6.2662	6.4474	6.1536	6.2876	6.3498	6.169	6.4227	6.2525	6.3546	6.2379	6.5739	6.4315	6.4271	6.6646	6.1959	6.4288	6.3524	6.5179	6.2033	6.9878	6.5676	6.2037	6.2513	6.317	6.1717
Os10g0109900|COMBINER_EST|CI222004|6	LOC_Os10g02100.1, LOC_Os10g02100.2	CI222004	TGF-beta receptor, type I/II extracellular region family protein.	6.343	6.3067	6.247	6.3749	6.254	6.2106	6.5757	6.1027	6.682	6.3913	6.2219	6.1112	6.619	6.2205	6.1088	8.0147	8.2044	7.8575	6.6051	6.773	8.0362	7.5732	7.5823	7.8136	6.4677	6.4732	7.2151	7.3618	8.235	8.106	7.8525	7.3746	7.9782	7.8111	7.1081	7.3896	8.0668	8.2829	7.9842	7.5153	7.6699	7.7076	8.1091	7.3042	7.9861	8.0613
Os08g0138700|COMBINER_EST|CI410797|0	LOC_Os08g04420.1, LOC_Os08g04420.2	CI410797	Protein kinase family protein.	7.9172	7.7011	7.4933	7.748	7.6353	7.4014	7.6933	7.5808	7.893	7.7109	7.541	10.338	7.5959	7.5006	7.4995	7.4681	7.3703	7.4424	7.8798	7.796	7.8022	8.0956	7.7822	7.6876	7.4818	7.1876	7.2487	8.2217	7.6694	7.7143	8.3176	8.3564	8.226	8.2735	8.3863	8.3573	8.2034	8.3459	8.3619	8.0776	8.2978	8.3104	8.0877	7.7068	7.8623	8.5246
Os05g0114400|mRNA|AY305865|CDS+3'UTR	LOC_Os05g02390.1	AY305865	Zn-finger, C2H2 type domain containing protein.	6.1546	6.3333	6.2755	6.2405	6.3161	6.3262	7.3436	6.4466	6.4857	6.4348	6.4299	6.309	6.634	6.6304	7.8431	6.475	6.6083	6.6118	6.2573	6.2896	6.6392	6.479	6.3238	6.3992	6.3055	6.2867	6.4681	6.511	6.3547	6.4241	6.3417	6.3135	6.2579	6.3083	6.1858	6.4391	6.3477	6.1963	6.2209	6.1893	6.4414	6.2776	6.2098	6.1495	6.1959	6.1549
Os06g0251200|mRNA|AK067034|CDS+3'UTR	LOC_Os06g14060.1, LOC_Os06g14060.2	AK067034	MATH domain containing protein.	7.4455	7.2422	7.2716	7.1338	7.0777	6.948	7.389	7.0805	7.0962	7.6323	7.5027	7.2026	7.4839	7.2793	7.4125	6.9316	7.2019	6.943	7.4057	7.5414	8.0954	7.7508	7.5823	8.2419	7.5228	7.4524	7.7225	7.6808	8.676	8.3347	7.7764	7.5544	7.6761	6.8455	7.0641	7.2611	7.8198	7.8295	7.8503	7.4204	7.4177	7.227	7.5936	7.5118	7.9046	7.3909
Os05g0144900|mRNA|AK064563|CDS+3'UTR	LOC_Os05g05270.1	AK064563	Sucrose-phosphatase (EC 3.1.3.24).	7.1647	6.719	6.6174	7.105	7.9895	6.6716	6.4622	7.3199	6.8259	6.5315	7.0207	6.7163	6.8435	6.9592	6.7247	7.8811	7.3814	7.4923	7.448	7.1268	7.1672	7.7864	7.7082	7.6327	7.9478	7.7514	7.6976	7.4485	7.2904	7.3282	7.3955	7.5006	7.5252	7.7306	7.6997	7.5819	7.6046	7.358	7.2346	7.3072	7.1679	7.135	7.2695	6.4691	6.6335	7.3751
Os01g0607200|mRNA|AK071623|CDS+3'UTR	LOC_Os01g42234.1, LOC_Os01g42234.2	AK071623	Amino acid permease subfamily protein.	9.0634	9.1104	9.5881	9.1302	9.531	9.8684	9.6375	9.5138	9.8643	9.2882	9.0344	9.2652	10.158	10.092	10.55	8.5484	8.313	8.4545	7.7229	7.8257	7.8596	7.892	7.6776	8.1436	8.8243	9.0324	9.2495	7.3756	7.4114	7.1563	7.1135	7.4166	7.269	7.9058	8.342	8.5925	8.4876	8.8475	8.5271	8.1757	8.3756	8.6005	8.322	8.6143	8.3596	8.5262
Os08g0109800|mRNA|AK109954|CDS+3'UTR	LOC_Os08g01830.1	AK109954	Protein kinase domain containing protein.	7.3932	7.2171	7.4288	7.3884	7.4125	7.3493	7.1404	7.3037	7.3567	8.0081	7.518	7.0561	7.2268	7.1133	7.2858	7.1267	7.6616	7.0522	7.9281	8.181	8.1937	8.1717	7.9019	8.1436	7.2673	6.9904	7.5012	7.9408	8.4925	8.3035	7.8023	7.4049	7.8904	6.8051	7.2415	6.9928	7.6683	7.1222	7.5939	7.2307	7.2802	7.1076	7.0832	7.1443	7.3871	6.9938
Os05g0463000|mRNA|AK120882|CDS+3'UTR	LOC_Os05g38770.1	AK120882	Receptor protein kinase-like protein.	6.2542	6.2665	6.3861	6.6607	6.1754	6.1791	6.6231	6.1734	6.3428	6.4348	6.3232	6.2954	6.4627	6.3244	6.3142	6.8014	6.2903	6.2819	6.1164	6.3847	6.4078	6.216	6.3741	6.3204	6.251	6.3081	6.3282	6.2595	6.2193	6.2548	6.3656	6.5222	6.4961	6.2076	6.4905	6.4391	6.232	6.244	6.2553	6.23	6.4021	6.4228	6.3041	7.0611	6.287	6.3946
Os03g0310600|mRNA|AK109731|CDS+3'UTR	LOC_Os03g19700.1	AK109731	Plant protein of unknown function family protein.	8.6556	8.5613	8.3307	8.6168	8.4556	8.3824	8.9779	8.7309	9.5026	9.2067	8.9636	8.3205	9.2988	9.2628	8.8124	8.3382	7.8915	7.9845	8.6958	8.8278	8.6306	8.2221	8.2587	8.1888	8.2014	8.3771	8.0556	8.3443	7.8946	8.1925	7.9468	8.0973	7.9542	8.0552	8.4977	8.2345	8.0173	8.0363	8.4933	8.1049	8.4824	8.196	8.2417	8.6612	8.1952	7.7623
Os08g0239300|mRNA|AK059753|CDS+3'UTR	LOC_Os08g14109.1	AK059753	Endo-1,3;1,4-beta-D-glucanase precursor (EC 3.2.1.-).	6.1702	6.095	6.3033	6.1888	6.1754	6.241	6.4622	6.2245	6.2835	6.263	6.2062	6.3629	6.3151	6.2205	6.3844	6.2975	6.1686	6.1689	6.285	6.2741	6.2019	6.3906	6.2867	6.412	6.2876	6.2274	6.3081	6.2595	6.32	6.1891	6.325	6.3239	6.2369	6.1694	6.3052	6.3505	6.3259	6.232	6.2913	6.217	6.1855	6.2776	6.3041	6.314	6.1959	6.2064
Os01g0814200|mRNA|AK073107|CDS+3'UTR	LOC_Os01g59880.1	AK073107	Inositol-1, 4, 5-trisphosphate 5-phosphatase-like protein.	6.7521	6.4862	6.5278	6.4325	6.5667	6.634	6.432	6.4603	6.7095	6.4837	6.6426	6.3629	6.7491	7.1133	6.7531	7.0565	6.6427	6.7559	6.703	6.4728	6.6729	6.5232	6.5116	6.412	7.1185	7.0979	6.8717	6.511	6.8346	6.4589	6.8773	6.8253	6.8355	6.6769	6.8258	6.6884	6.7954	6.7825	6.7659	6.395	6.6496	6.6553	6.912	6.5963	6.6995	6.644
Os01g0390300|mRNA|AK111646|CDS+3'UTR	LOC_Os01g29390.1, LOC_Os01g29390.2	AK111646	Nucleic acid-binding OB-fold domain containing protein.	7.6967	7.8789	7.4167	7.883	7.9657	8.1861	8.2374	8.2227	8.266	7.9894	8.3537	8.3478	8.0805	8.3835	7.8352	9.8747	9.2667	9.3096	8.7767	8.4772	8.5184	9.0952	9.2724	9.2931	9.6756	9.8721	10.178	9.0612	8.7331	8.7581	8.7783	8.8988	8.7374	8.6929	8.2396	8.2795	8.6745	8.4435	8.2736	8.1217	8.1099	8.3086	7.8948	7.6045	7.7004	8.2433
Os06g0589300|mRNA|AK098963|CDS+3'UTR	LOC_Os06g38950.1	AK098963	Viral coat and capsid protein family protein.	7.8289	7.6962	7.6802	7.7576	7.6677	7.822	8.1837	7.9904	7.912	8.0081	7.7952	7.5952	8.3232	8.1627	8.1452	6.4487	6.7421	6.6118	7.2526	7.1152	7.1788	6.7599	6.9612	6.6532	6.9491	7.0057	6.7358	7.0664	6.7031	6.5597	6.8326	6.8345	7.1061	6.7506	7.1261	6.953	6.8943	7.2128	7.4696	7.2539	7.3057	7.1559	7.5529	7.1264	6.8706	7.3987
Os05g0192100|mRNA|AK061404|CDS+3'UTR	LOC_Os05g10370.1	AK061404	Acid phosphatase (Class B) family protein.	6.0549	6.1433	6.204	6.2148	6.2151	6.1471	6.2253	6.0858	6.0935	6.2903	6.2717	6.1921	6.1236	6.1514	6.2273	6.123	6.2287	6.2653	6.285	6.1822	6.1447	6.1602	6.1638	6.854	6.164	6.2169	6.1992	6.2301	6.5941	6.3546	6.1842	6.2446	6.1383	6.1245	6.1858	6.0877	6.3947	6.3763	6.1847	6.1148	6.3148	6.2776	6.2574	6.1495	6.2124	6.1891
Os05g0535600|COMBINER_EST|Os05g0535600|8	LOC_Os05g45900.1	Os05g0535600	Inositol polyphosphate related phosphatase family protein.	7.8153	8.4507	8.3047	7.67	7.9657	8.4124	7.9156	7.7151	8.0006	7.7598	7.8146	7.6957	7.6761	7.8262	7.6918	7.0981	7.516	7.3535	7.448	7.9617	7.6628	7.4084	7.5291	7.2144	7.3853	7.6873	7.2801	7.4582	8.0004	7.7236	7.4525	7.5126	7.4042	7.7084	7.7076	7.6971	7.6873	7.591	8.2112	7.6599	7.7032	7.9678	7.7986	8.1382	7.939	7.975
Os04g0597800|mRNA|AY305030|5'UTR+CDS	LOC_Os04g50950.1	AY305030	Oligopeptide transporter, kidney isoform (Peptide transporter 2) (Kidney H+/peptide cotransporter).	6.547	7.0361	7.1344	7.2735	6.5771	6.6238	7.2244	6.7325	7.6375	6.9773	6.4868	6.6472	8.1236	7.0553	8.2374	6.2975	6.523	6.7392	6.4445	6.758	6.6729	6.5765	6.2629	6.7802	6.5276	6.5356	6.611	6.5277	6.6428	6.7761	6.5836	6.2901	6.5347	6.25	6.4811	6.5158	6.3092	6.2948	6.4101	6.1827	6.4224	6.2552	6.3516	6.564	6.5433	6.1891
Os02g0291000|COMBINER_EST|CI032203|6	LOC_Os02g18880.1	CI032203	Calcineurin B (Fragment).	6.547	6.7514	6.6174	6.4502	6.4065	6.3262	6.3767	6.4019	6.7341	6.0969	6.4299	6.4851	6.7072	6.8521	6.9266	6.5173	6.7421	6.4783	6.5092	6.5818	6.6392	6.7113	6.5116	6.6259	6.6358	6.5748	6.6966	6.6481	7.5544	7.9296	6.6743	6.7285	6.778	6.9629	6.9504	7.1965	7.4342	7.247	7.2775	6.7248	6.6898	6.9265	7.7028	6.5325	6.8597	7.2935
Os01g0945600|COMBINER_EST|CI068172|0	LOC_Os01g71740.1	CI068172	Amino acid/polyamine transporter I family protein.	8.7286	8.7294	8.7678	9.2158	9.0587	9.7634	9.6738	9.1981	9.7373	8.8388	8.6951	8.6778	9.5399	8.9836	8.8335	6.6112	7.0011	6.9979	6.9159	6.9442	6.5288	6.8622	6.8371	6.5849	6.7829	6.9054	6.8717	6.7845	6.8639	7.6239	7.2126	7.0937	6.7464	7.2129	7.471	7.5987	6.8569	8.0144	7.2346	7.3012	7.5702	7.724	7.457	8.6058	7.6662	8.0471
Os03g0101500|mRNA|AK109299|CDS+3'UTR	LOC_Os03g01180.1	AK109299	Hypothetical protein.	8.1315	8.1384	8.2524	8.2328	8.1112	8.0778	8.1399	8.0367	7.9275	8.4685	8.2502	8.069	8.4407	8.0385	8.2545	7.9916	7.9966	9.3153	7.9838	7.9038	8.0826	8.0418	7.8575	8.3166	7.6903	7.8591	8.0407	7.863	8.676	8.2987	7.9401	7.7673	7.7476	7.6821	7.5836	7.652	7.9963	7.8097	7.8876	7.9136	7.6613	7.7385	7.7671	7.7495	7.798	7.8834
Os02g0690600|mRNA|AK110831|CDS+3'UTR	LOC_Os02g46500.1	AK110831	U box domain containing protein.	6.1702	6.2225	6.171	6.1392	6.1313	6.241	6.275	6.1185	6.1584	6.3474	6.4672	6.124	6.2239	6.3244	6.3142	6.8381	7.1428	6.9857	6.8684	7.1497	6.7366	6.6737	6.9612	6.9109	6.2876	6.2867	6.3482	6.3402	6.3906	6.5425	6.2198	6.3351	6.2466	6.1245	6.1007	6.0403	6.1437	6.2696	6.1128	6.122	6.1964	6.2442	6.1297	6.1672	6.2264	6.2309
Os01g0961200|mRNA|AK105424|CDS+3'UTR	LOC_Os01g73040.1	AK105424	CBS domain containing protein.	8.6518	8.5095	8.3799	9.0342	9.2856	9.4357	9.3506	9.256	9.164	9.0703	8.9666	9.066	9.0788	8.9091	9.0159	9.2707	9.38	9.149	8.4854	8.4772	8.5812	8.9139	8.9149	9.2007	8.577	8.9118	8.7614	8.4713	8.781	8.8903	9.2305	9.2199	9.186	8.2485	8.54	8.5425	8.4008	8.8126	9.0007	8.3006	8.5517	8.6084	8.0434	8.6426	8.2659	8.1731
Os02g0712700|mRNA|AY663848|CDS+3'UTR	LOC_Os02g48210.1	AY663848	Legume lectin, beta domain containing protein.	6.5605	6.3333	6.4136	6.4949	6.5771	6.6811	7.1008	6.4172	6.8493	6.5624	6.8242	6.5395	7.02	7.1187	7.1426	6.2975	6.2287	6.3847	6.3121	6.2122	6.2921	6.3682	6.1776	6.6532	6.6735	6.5004	6.9072	6.2407	6.8075	6.5425	7.5756	6.3239	6.3495	6.778	6.3674	6.4584	6.5583	6.6538	6.4467	6.67	6.37	6.3719	6.4413	6.2828	6.3446	6.7945
Os07g0658700|mRNA|AK071875|CDS+3'UTR	LOC_Os07g46490.1, LOC_Os07g46490.2	AK071875	MORN motif repeat containing protein.	7.7237	7.2299	7.5701	7.2486	7.1803	6.9706	6.9838	6.7049	6.7945	6.9102	6.8923	7.1017	6.7344	6.7441	6.7149	7.0461	7.1175	6.9715	7.5551	7.476	7.0858	7.9643	7.4968	7.5727	7.2367	7.1555	7.376	7.8207	8.0788	7.995	8.0008	7.8743	7.9013	8.4217	8.0389	7.9311	8.6761	8.5102	8.3433	7.8982	8.4567	8.616	8.2871	8.3002	8.5131	8.6229
Os03g0758900|mRNA|AY341848|CDS+3'UTR	LOC_Os03g55164.1	AY341848	WRKY transcription factor 34.	6.4292	6.3729	6.6174	6.5284	6.3721	6.5835	6.7015	6.5444	6.5735	6.4202	6.4299	6.5951	6.5734	6.4283	6.2152	8.3791	6.6427	6.3847	6.3899	6.3376	6.5288	6.4136	6.2267	6.5458	6.3498	6.447	6.3081	6.4938	6.5627	6.5253	6.7312	6.2795	6.1383	6.8051	6.7251	6.2741	6.232	6.7331	6.8941	6.4162	6.2437	6.9016	6.4073	6.4049	6.4958	6.2221
Os05g0135000|mRNA|AK109054|CDS+3'UTR	LOC_Os05g04450.1	AK109054	Haem peroxidase, plant/fungal/bacterial family protein.	6.1546	6.2387	6.1227	5.9887	6.1754	6.2711	6.1991	6.2079	6.3126	6.1947	6.2219	6.1651	6.1365	6.2464	6.3012	6.3719	6.2443	6.1208	6.1825	6.2741	6.1132	6.304	6.2033	6.2044	6.2143	6.0737	6.2883	6.3402	6.1495	6.4917	6.1929	6.1112	6.192	6.154	6.2563	6.0592	6.168	6.2696	6.3806	6.21	6.0369	6.0575	6.3041	6.1154	6.1265	6.1389
Os08g0390100|COMBINER_EST|CI536894|4	LOC_Os08g30070.1	CI536894	Protein of unknown function DUF810 family protein.	7.2713	7.2235	7.336	7.3273	7.2772	7.2884	7.03	7.1876	7.0394	7.2775	7.2239	7.0053	7.4968	7.3647	7.7493	6.911	7.0411	6.6878	7.3821	7.0927	7.4562	7.2156	6.9159	7.3932	7.2322	7.1495	7.2341	7.1574	7.9677	7.6239	7.4333	7.283	7.3264	6.9706	7.2248	7.1335	7.3325	7.0759	7.0059	7.3535	7.0673	6.9715	7.4777	6.9905	7.1259	7.1821
Os12g0578300|mRNA|AK100503|CDS+3'UTR	LOC_Os12g38910.1	AK100503	Hypothetical protein.	6.3567	6.5724	6.4993	6.3749	6.6561	6.3136	6.3514	6.4732	6.5159	6.5482	6.4109	6.5264	6.649	6.6974	6.4422	6.3462	6.5031	6.3847	6.3382	6.4728	6.5658	6.5232	6.593	6.5041	6.3999	6.8119	6.3879	6.5673	6.5283	6.4917	6.431	6.3818	6.3719	6.5344	6.8076	7.2399	6.7543	6.7027	6.6403	6.505	6.7436	6.7866	6.6584	6.4691	7.0709	6.9253
Os01g0114100|mRNA|AY652891|CDS+3'UTR	LOC_Os01g02390.2, LOC_Os01g02390.1	AY652891	Protein kinase family protein.	7.9439	8.1129	7.7542	7.4806	7.8208	7.633	7.8881	7.694	7.7147	8.0404	8.2154	7.6821	7.9726	7.9552	7.8352	8.877	8.142	8.4645	9.4132	8.7447	8.6226	9.0529	8.6767	8.7591	9.8655	9.4853	9.6124	8.7762	8.7576	8.5403	8.4519	8.6854	8.5018	9.0475	8.7795	9.0786	9.0485	8.9501	9.1787	9.0066	8.9926	8.9508	9.3596	8.7711	9.0296	9.3415
Os10g0490900|COMBINER_EST|Os10g0490900|8	LOC_Os10g34920.1	Os10g0490900	NtPRp27.	7.2586	8.3748	7.8813	7.6929	8.0147	7.9091	7.7337	7.8241	8.2184	8.4537	7.705	7.6285	8.477	7.9435	7.6547	7.7156	8.4989	8.7024	8.1823	8.5614	7.9775	7.7159	7.8764	7.8909	7.9019	8.1753	7.7266	7.4251	7.8083	8.0455	7.7412	7.4049	7.4301	7.5502	7.1845	7.2611	7.1645	7.3085	7.5645	7.189	7.4539	7.257	7.8996	8.9481	8.0498	7.4625
Os05g0278500|mRNA|AK067851|CDS+3'UTR	LOC_Os05g19910.1	AK067851	Transferase family protein.	10.283	10.246	10.133	9.3238	9.4545	9.5689	9.6959	9.7451	10.751	11.112	10.587	9.9017	10.823	10.953	10.02	6.3462	6.2903	6.3847	6.5684	6.3543	6.3564	6.4136	6.4474	6.3067	6.7064	6.7992	6.5086	6.441	6.303	6.3546	6.4031	6.6735	6.5543	6.8332	7.458	7.0513	6.7577	6.8056	7.2595	6.8549	7.0786	7.1808	8.0294	9.0849	7.1546	7.3085
Os07g0521300|mRNA|AK106593|CDS+3'UTR	LOC_Os07g33710.1	AK106593	Hypothetical protein.	7.9373	7.7869	7.8322	7.9633	7.9137	7.9897	8.4485	8.3036	8.1777	8.3316	8.3077	8.0153	8.2291	8.2647	8.0382	7.0662	7.0929	7.0374	6.9743	7.0211	7.1544	6.8312	7.0064	6.7557	6.9491	7.0655	6.7358	6.8409	6.7928	6.9357	6.6974	7.0444	7.7335	6.7614	7.1845	6.865	6.9818	6.9215	6.7352	6.633	7.0339	7.0171	6.8373	7.0122	6.7375	6.9938
Os06g0196500|COMBINER|CI223290|6	LOC_Os06g09620.1	CI223290	(No Hit)	6.8926	6.46	6.5566	6.511	6.688	6.6622	6.6231	6.7325	6.7945	6.4837	6.7785	6.5678	6.5889	6.7897	6.5538	6.5863	6.5408	6.498	6.6836	6.5248	6.5847	6.555	6.5708	6.6402	6.5659	6.5004	7.9157	6.6757	6.7786	6.4589	6.5146	6.6634	6.4645	6.7466	6.8165	6.9458	6.729	6.762	6.6907	6.6265	6.9535	6.9779	6.8226	6.642	6.6995	6.6193
Os12g0118900|mRNA|AK062692|CDS+3'UTR	LOC_Os12g02630.1	AK062692	Cytochrome P450 family protein.	7.3597	7.5295	7.343	7.5657	7.1589	7.1697	7.6218	7.4015	7.2341	7.4491	7.497	7.3888	7.8295	7.701	7.7568	7.5095	7.358	7.2667	7.2901	7.1733	6.8996	7.0421	7.4166	6.898	7.6986	7.3666	7.1124	7.1398	6.9534	6.9614	7.0816	7.3858	7.297	7.2374	7.5068	7.4433	7.1435	7.3124	7.1848	7.0382	7.2756	7.4151	7.2227	7.273	7.0982	7.2067
Os07g0519300|mRNA|AK073618|CDS+3'UTR	LOC_Os07g33560.1	AK073618	Cytochrome P450 family protein.	6.6014	6.9455	6.7492	6.1888	6.4162	6.4255	6.2875	6.4318	6.3126	6.3474	6.5045	6.2954	6.2376	6.4169	6.3726	6.9557	6.6756	6.7392	7.0742	6.7877	6.6392	6.9309	7.0925	6.7557	6.7974	6.9253	6.757	7.1501	6.7786	6.8442	6.9908	7.1638	7.1987	7.3172	7.0287	7.1048	7.1645	6.9768	6.9026	6.977	6.7585	6.8515	6.7281	6.6272	6.611	7.4037
Os01g0272600|mRNA|AK067786|CDS+3'UTR	LOC_Os01g16600.1	AK067786	Conserved hypothetical protein.	8.4241	8.6546	8.353	8.276	8.6454	8.5154	8.1205	8.6411	8.7043	8.5904	8.4712	8.2708	8.3291	8.6778	8.0191	7.6993	7.9471	7.6817	7.9457	8.1489	8.1655	8.183	8.3757	8.3816	8.283	8.6409	8.5247	8.2275	8.529	8.4712	7.9587	7.9202	7.8496	8.0884	8.0846	8.1326	8.3586	8.0721	8.2382	8.4149	8.1135	8.2219	8.3689	8.4763	8.6542	8.4788
Os03g0235700|mRNA|AK100552|CDS+3'UTR	LOC_Os03g13250.1	AK100552	TGF-beta receptor, type I/II extracellular region family protein.	7.0427	6.7914	6.5869	6.803	6.9536	6.9633	7.0073	6.7325	6.9361	6.5315	6.8923	7.4666	6.7961	6.9393	6.7432	7.7041	7.7821	7.332	7.794	7.2323	7.7683	7.7745	7.4053	8.148	7.4889	7.5252	7.9913	7.5206	8.5192	8.1273	7.8457	7.6337	7.7335	7.6606	7.6358	7.6174	7.9949	7.741	7.6708	7.5504	7.4653	7.4527	7.3759	7.1264	7.4605	7.4762
Os07g0588400|COMBINER_EST|Os07g0588400|8	LOC_Os07g39940.1, LOC_Os07g39950.1	Os07g0588400	Basic helix-loop-helix dimerisation region bHLH domain containing protein.	6.1845	6.2225	6.1878	6.3199	6.3035	6.2997	6.418	6.2425	6.2682	6.3761	6.1901	6.2192	6.402	6.1233	6.2273	6.2425	6.1986	6.3311	6.4574	6.2577	6.2169	6.2859	6.3495	6.1803	6.2325	6.2753	6.2697	6.2407	6.184	6.2548	6.2741	6.2795	6.1812	6.3742	6.166	6.3608	6.2455	6.3189	6.2797	6.223	6.2683	6.2329	6.1713	6.345	6.287	6.2064
Os05g0273500|mRNA|AK066374|CDS+3'UTR	LOC_Os05g19110.1	AK066374	Conserved hypothetical protein.	7.3467	7.3749	7.6094	7.67	7.5767	7.5848	7.8429	7.9518	7.5498	7.7916	7.7417	7.6595	8.4332	8.1664	8.1452	8.0565	7.7316	7.4638	7.5375	7.2323	7.2625	7.6366	7.4384	7.7155	7.6954	7.7187	8.0192	7.2544	7.4451	7.6709	7.7995	7.3746	7.8964	7.389	7.2582	7.1851	7.3802	7.2299	7.0608	7.0551	7.1891	7.1456	7.3709	7.0512	7.3011	7.6282
Os02g0826600|mRNA|AK073434|CDS+3'UTR	LOC_Os02g58030.1	AK073434	Leucine-rich repeat, typical subtype containing protein.	9.0381	8.8708	8.9068	8.7163	8.4849	8.6407	8.968	8.8185	8.818	8.6445	8.7134	8.6219	8.9344	9.1962	9.0819	8.4151	8.0788	8.2557	8.1042	7.9254	7.5713	7.754	7.8265	7.2512	8.5556	8.4424	7.8664	8.1484	7.3305	7.5578	8.1343	8.44	8.3732	8.3909	8.5726	8.5425	8.3238	8.1723	8.2626	8.2505	8.5432	8.5108	8.4811	8.5679	8.2241	8.5818
Os01g0118400|COMBINER_EST|CI551307|0	LOC_Os01g02900.1, LOC_Os01g02900.2	CI551307	HGA6.	6.9947	7.557	7.3582	7.3117	7.3675	7.2411	6.912	7.9343	8.0871	7.8786	7.7279	7.472	6.9517	7.2318	6.9814	7.3475	8.0145	7.8351	8.1284	7.9038	9.5452	8.9187	8.1611	10.592	8.2348	8.2647	9.9849	8.4119	10.257	9.9842	9.0289	7.8683	8.5554	7.8666	7.3133	7.9477	9.855	8.0437	8.4479	8.1049	7.6998	7.5306	8.4393	7.9088	8.478	8.0242
Os05g0567700|mRNA|AK065497|CDS+3'UTR	LOC_Os05g49260.1	AK065497	Integral membrane protein.	8.4513	8.6106	8.2644	8.0407	8.2381	8.4358	8.1436	8.3163	8.3361	7.9894	7.9867	7.9425	9.4142	9.364	8.9994	9.8251	10.073	9.6609	9.5533	9.6664	9.5212	9.4187	9.3726	9.5014	11.066	11.028	10.977	9.4292	9.3563	9.4933	9.3143	9.1469	9.2437	9.2496	9.2893	9.2751	8.8301	8.9978	8.98	8.8321	8.7723	8.9833	8.2179	8.8551	8.578	9.1933
Os10g0398100|mRNA|AK108922|CDS+3'UTR	LOC_Os10g25870.1	AK108922	Plant disease resistance response protein family protein.	6.1702	6.2225	6.1227	6.1888	6.1195	6.0478	6.0651	6.0532	6.0935	6.0704	6.2219	6.2954	6.2499	6.0378	6.2273	6.0829	6.2593	6.1517	6.4574	6.2122	6.3564	6.4136	6.5233	6.6532	6.2044	6.1707	6.189	6.4024	6.3731	6.2877	6.4174	6.2446	6.2466	6.0919	6.0585	6.1454	6.304	6.1963	6.2087	6.1755	6.1035	6.1697	6.1842	6.2365	6.2124	6.1092
Os01g0615100|mRNA|AJ601438|CDS+3'UTR	LOC_Os01g42860.1	AJ601438	Substilin /chymotrypsin-like inhibitor (Proteinase inhibitor).	6.343	6.281	6.1541	6.4325	6.3496	6.2106	6.5274	6.2079	6.4287	7.0691	6.6426	6.3629	6.3151	6.5213	6.338	6.7396	6.3915	6.7559	6.2573	6.2433	6.3248	6.2859	6.8031	6.2294	6.1487	6.3897	6.2501	6.2809	6.184	6.389	6.5396	6.3239	6.3495	6.1858	6.2463	6.381	6.1948	6.4953	6.303	6.2033	6.2683	6.3621	6.2516	6.2201	6.287	6.5887
Os07g0141200|COMBINER|CI246090|6	LOC_Os07g04820.1	CI246090	(No Hit)	7.2713	7.2736	7.6094	7.9633	7.8833	7.7594	8.5747	7.7698	8.3892	7.7287	8.507	8.6138	7.1347	7.5709	7.6013	8.458	8.0397	8.2044	7.1403	7.0714	6.547	6.9597	6.7871	7.0344	6.2876	6.5096	6.3081	7.2869	6.8075	7.0643	7.2525	7.447	7.3762	6.6264	7.3133	7.3085	7.1735	7.1967	7.6184	7.9044	7.3057	6.9911	7.241	7.583	7.0432	6.8927
Os01g0949900|COMBINER_EST|CI555474|0	LOC_Os01g72150.1	CI555474	GST7 protein (EC 2.5.1.18).	8.0746	8.9804	8.3021	7.9441	8.7398	7.9544	7.8827	7.633	8.624	8.6858	7.8843	7.6135	9.567	8.2492	7.9441	8.0476	8.2772	8.4773	9.1124	9.275	8.4535	8.1191	8.957	7.8136	9.4738	9.3927	8.9158	8.6324	8.0605	8.284	8.0823	8.0209	7.6122	7.4485	7.7237	7.7478	6.9006	7.8295	8.2896	7.189	7.7544	7.9725	7.1326	8.3002	7.3383	6.9842
Os02g0112600|mRNA|AK109733|CDS+3'UTR	LOC_Os02g02190.1	AK109733	Membrane transporter.	6.1989	6.095	6.1227	6.1648	6.062	6.0822	6.1991	6.0709	6.2216	6.263	6.1272	6.2192	6.2119	6.2205	6.0967	6.123	6.0328	6.1517	6.0749	6.0912	6.128	6.1054	6.0517	6.115	6.0911	6.1474	6.0715	6.1808	6.0491	6.0819	6.1842	6.0806	6.3719	6.1334	6.1476	6.1262	6.1877	6.152	6.3247	6.043	6.4021	6.1697	6.0616	6.1495	6.0913	6.0947
Os02g0782900|mRNA|AK062387|CDS+3'UTR	LOC_Os02g54180.1	AK062387	Conserved hypothetical protein.	6.4129	6.281	6.3306	7.7806	6.227	6.1152	6.2253	6.2079	6.4857	6.4516	6.1901	6.1784	6.6786	6.3514	6.1374	6.2093	6.428	6.1346	6.3899	6.2433	6.2764	6.5011	6.2513	6.1536	6.251	6.3498	6.189	6.4227	6.32	6.2877	6.6125	6.1329	6.2817	6.2282	6.4727	6.1454	6.3947	6.2559	6.1713	6.2929	6.2554	6.7534	6.2335	6.1154	6.4471	6.1307
Os03g0601100|mRNA|AK065841|CDS+3'UTR	LOC_Os03g40410.1, LOC_Os03g40410.2, LOC_Os03g40410.3	AK065841	Cyclin-like F-box domain containing protein.	9.9117	9.3029	9.7441	9.5649	9.3686	9.1999	9.341	9.1862	9.1796	9.7357	9.2669	9.0998	8.7723	8.3118	8.6513	8.2681	8.3017	8.0355	8.7334	8.7844	8.9694	8.767	8.6973	8.5172	8.4368	8.438	8.244	8.9966	8.9287	8.9805	9.0371	8.6781	8.7082	8.6694	8.7594	8.915	9.1629	9.3879	9.3577	9.1936	9.387	9.4002	9.2765	9.1663	9.4131	9.0658
Os02g0173000|mRNA|AK119397|CDS+3'UTR	LOC_Os02g07670.3, LOC_Os02g07670.1, LOC_Os02g07670.2, LOC_Os02g07670.4	AK119397	Conserved hypothetical protein.	7.7602	7.8228	7.336	7.5717	7.6634	7.6842	7.4125	7.3494	7.2486	7.6094	7.4121	7.4666	8.4577	8.1501	7.5328	7.1657	6.9313	7.5608	7.5271	7.3285	7.1204	7.5693	7.1979	7.3364	8.2801	8.031	7.7514	7.6857	7.8621	7.3562	7.4938	7.447	7.349	7.5838	7.7318	8.0329	7.8339	7.8741	8.0681	7.9565	7.8294	8.2086	7.9763	8.0652	7.939	8.1689
Os04g0589700|mRNA|AK070506|CDS+3'UTR	LOC_Os04g49970.1	AK070506	U box domain containing protein.	6.8414	7.9381	8.1821	7.1816	8.7072	7.4758	7.2739	7.4127	7.5498	7.2448	7.1136	7.9471	7.6951	7.2172	7.574	7.0029	8.0905	7.332	6.8684	7.44	7.2625	7.1076	7.0489	7.284	6.7569	6.9756	7.362	7.0101	7.1646	7.1332	7.2428	6.9047	7.093	6.9289	7.1327	7.1793	6.6297	6.8056	6.8654	7.2869	7.1473	7.0701	7.8445	7.3042	7.1119	6.8494
Os04g0677400|mRNA|AK069752|CDS+3'UTR	LOC_Os04g58100.1	AK069752	Conserved hypothetical protein.	6.458	6.3202	6.3861	6.8167	6.5567	6.5153	6.432	6.3389	6.3997	6.5944	6.3589	6.1382	6.2874	6.53	6.5323	6.6653	6.2746	6.2977	6.4177	6.3692	6.4078	6.4684	6.3979	6.3719	6.3741	6.3803	6.4274	6.52	6.3547	6.4241	6.6287	7.006	6.7569	6.4194	7.0388	6.4391	6.6609	6.5541	6.6007	6.3618	6.9022	6.7793	6.3398	6.314	6.4729	6.4059
Os06g0163900|mRNA|AK102733|CDS+3'UTR	LOC_Os06g06860.1	AK102733	Disease resistance protein family protein.	8.2206	8.2209	7.9329	7.2486	7.4179	7.4196	7.019	7.7266	7.2195	7.5733	7.3336	7.1017	7.2825	7.0127	7.0575	7.5611	8.1136	7.29	7.7697	8.0373	7.7243	7.2967	10.582	6.9354	6.965	7.7416	7.4847	7.7266	7.394	7.6709	8.4519	8.0119	8.0616	7.8272	7.9587	7.8219	7.6629	7.957	8.2382	7.8164	7.8475	7.3744	7.1246	8.0997	7.6404	6.9253
Os03g0633800|mRNA|AK073044|CDS+3'UTR	LOC_Os03g43410.1	AK073044	IAA6 (Fragment).	6.399	6.8115	6.2755	6.3472	6.3268	6.4255	6.1735	6.3389	6.1894	6.2089	6.2885	6.2443	6.6047	6.5386	6.2018	6.8381	6.357	6.2977	6.3516	6.2433	6.2169	6.4477	6.5598	6.3067	6.5478	6.4908	6.4362	6.3299	7.34	6.1523	6.6125	6.9304	6.4538	6.3537	6.3883	6.4005	6.522	6.5359	6.6603	6.4502	6.7146	6.432	6.2813	6.2828	6.3312	6.7231
Os11g0167600|COMBINER_EST|CI102959|6	LOC_Os11g06700.1	CI102959	Exo70 exocyst complex subunit family protein.	6.6809	6.2525	6.3175	6.2148	6.4469	6.4721	6.6694	6.1375	6.5735	6.263	6.4299	6.5117	6.1491	6.2464	6.3498	6.123	6.2903	6.2977	6.3899	6.5437	6.4254	6.2763	6.1266	6.4636	6.251	6.428	6.5475	6.2809	6.5941	6.2548	6.9721	6.2901	6.2036	6.7328	6.2563	6.2184	6.1817	6.3057	6.1477	6.4051	6.2554	6.1992	6.4854	6.314	6.5194	6.3696
Os02g0176900|COMBINER_EST|Os02g0176900|8	LOC_Os02g08030.1	Os02g0176900	Aldose 1-epimerase family protein.	6.5169	6.8115	6.6028	6.803	6.7422	6.7906	6.833	6.8935	6.972	7.0499	7.0207	6.7513	7.1014	7.0596	6.6291	7.1657	6.9732	6.9571	7.0963	7.0211	6.8839	6.9018	6.9777	6.6402	7.1027	7.0806	6.8808	6.8409	6.7349	6.6566	6.9841	7.0215	6.8935	6.6406	6.6646	6.7203	6.6609	6.5881	6.8865	6.5176	6.615	6.6978	6.6672	6.6557	6.611	6.7764
Os06g0163800|COMBINER|CI121714|6	LOC_Os06g06850.1	CI121714	(No Hit)	8.4241	8.5784	8.0016	7.1142	7.4849	7.4146	7.2492	7.7424	7.1584	7.7287	7.6277	7.2873	7.1014	7.0683	6.6675	8.0008	8.3563	6.6118	8.1823	8.3528	7.7528	7.5819	8.5957	7.0556	7.0707	8.0416	7.616	8.0989	7.2501	7.7604	8.8952	8.5285	8.3652	8.2551	8.3685	8.0414	7.9916	8.3011	8.7024	8.1049	8.3137	7.5798	7.3977	8.4202	7.6921	7.0392
Os10g0365200|mRNA|AK106938|5'UTR+CDS	LOC_Os10g22070.1	AK106938	Tau class GST protein 4.	9.452	9.6132	9.7036	9.4953	9.6997	9.2145	9.5103	9.1652	9.2522	9.5431	9.4585	9.6159	8.768	8.2706	9.1923	8.9182	8.9778	8.9078	8.588	8.9469	8.7908	8.1136	8.4433	8.8954	7.6311	8.0763	8.264	7.9057	8.4881	8.345	7.7504	7.8362	7.703	7.8072	7.9839	8.077	7.6937	8.0183	8.1008	8.081	8.1286	8.0824	7.9782	9.387	8.739	7.6165
Os02g0562600|mRNA|AK121163|CDS+3'UTR	LOC_Os02g35490.1	AK121163	Mlo-related protein family protein.	7.2482	7.1491	6.983	7.0446	6.5457	6.6811	8.0563	7.1573	7.7316	7.3257	6.9327	6.5395	8.0805	7.6098	7.4058	6.6368	6.7421	6.7208	6.9882	6.8022	6.7366	6.7782	6.8545	6.598	7.1721	7.0226	6.8243	6.8132	6.7505	6.626	6.4764	6.3473	6.4315	6.6177	6.4631	6.6546	6.5134	6.5274	6.6468	6.8488	6.5987	6.5676	6.5601	6.8041	6.728	7.2969
Os03g0152900|COMBINER_EST|CI522140|6	LOC_Os03g05820.1	CI522140	Kinesin, motor region domain containing protein.	7.3225	7.2299	7.0053	7.1239	7.3386	7.3538	6.8461	6.9537	7.0799	7.2366	6.9647	7.0228	7.1859	7.1569	6.8429	7.4466	6.8684	6.8327	7.3094	7.0714	7.0003	7.0569	7.0789	6.7063	7.3074	7.1793	6.8717	6.8629	6.7181	6.7153	6.9656	7.3522	6.9133	7.0031	7.438	7.5595	7.039	7.1222	7.2932	7.211	7.4415	7.2229	7.2752	7.0324	6.9217	7.1302
Os06g0606000|mRNA|AK102270|CDS+3'UTR	LOC_Os06g40370.1	AK102270	Serine/threonine protein kinase SOS2 (CBL-interacting protein kinase 24).	9.3846	9.4045	9.4763	9.5029	9.3741	9.1552	9.174	8.8637	8.808	9.4982	9.48	9.3512	9.7972	9.6209	9.6974	9.052	8.7743	8.6214	9.2363	8.7677	8.7031	9.1705	9.0534	9.0337	9.366	9.208	9.2833	9.1362	8.7576	8.9805	9.2368	9.2166	9.1462	9.1687	9.1194	9.3713	9.2405	9.2944	9.3625	9.412	9.2459	9.3671	9.5867	9.3306	9.3992	9.4546
Os03g0144300|mRNA|AK073950|CDS+3'UTR	LOC_Os03g05060.1, LOC_Os03g05060.2	AK073950	Exostosin-like family protein.	6.0549	6.1593	6.1878	6.2932	6.1754	6.1471	6.2253	6.2079	6.1894	6.2496	6.1272	6.1651	6.2119	6.1077	6.2273	6.1656	6.2443	6.1689	6.2062	6.2433	6.0968	6.0987	7.2106	6.1422	6.2325	6.2867	6.2295	6.1629	6.2193	6.2548	6.2379	6.2218	6.2036	6.1386	6.166	6.1262	6.1877	6.1741	6.1128	6.1609	6.2683	6.1588	6.2335	6.2828	6.2264	6.2401
Os06g0215600|mRNA|AK104256|CDS+3'UTR	LOC_Os06g11210.1	AK104256	Oxo-phytodienoic acid reductase (12-oxophytodienoic acid reductase).	6.8741	6.5233	6.6174	6.803	6.688	6.8074	7.4967	7.1728	7.5146	7.0182	6.8462	6.6948	8.0242	7.2949	7.8093	6.1886	6.2746	6.3486	6.4961	6.2122	6.2019	6.4356	6.2267	6.3331	7.7155	7.1654	7.3136	6.4857	6.5941	6.3546	6.8077	6.1552	6.3033	6.25	6.5245	6.3709	6.2526	6.3876	6.3472	6.3164	6.2812	6.2211	6.4521	6.5802	6.1609	6.5128
Os05g0256500|COMBINER_EST|CI547396|0	LOC_Os05g16740.1	CI547396	Protein kinase domain containing protein.	8.2039	8.7099	8.1788	7.748	8.198	8.5281	8.1101	8.4449	8.2089	8.0081	7.9205	7.7952	8.4912	8.7897	7.9983	9.1759	8.7575	8.6035	8.8372	8.4928	8.4633	8.5183	8.5166	8.0527	9.5327	9.4195	8.7589	8.9153	8.0373	8.1814	8.6639	8.8255	8.5175	9.6199	9.7344	9.6311	9.33	9.1631	9.2352	9.183	9.0443	9.0194	9.0074	8.4806	8.5638	9.6249
Os10g0442900|COMBINER_EST|CI246966|6	LOC_Os10g30610.1, LOC_Os10g30610.2	CI246966	ABC transporter domain containing protein.	8.0719	7.923	7.9438	7.8128	7.9962	8.0678	7.9156	7.9717	8.28	8.1029	8.0221	7.7756	8.7952	9.0083	8.5902	7.744	7.5008	7.5966	7.7892	7.5879	7.9503	7.7809	7.7757	7.9367	7.9697	8.1029	8.1813	7.732	7.8753	7.7604	7.6837	7.5169	7.6485	7.6821	8.0099	8.1326	8.055	7.628	7.9795	7.7987	7.9116	7.8137	8.0162	7.9505	7.7299	7.8798
Os03g0748700|mRNA|AK067853|CDS+3'UTR	LOC_Os03g53750.1, LOC_Os03g53750.2	AK067853	Hydrogenase large subunit, C-terminal domain containing protein.	8.8505	9.6673	9.5026	9.1461	9.4924	9.4587	9.3982	9.3817	9.5217	9.2956	9.4338	9.6766	8.7041	8.6829	8.7918	9.6459	9.1353	8.836	9.4359	9.2088	9.1571	9.3216	8.947	9.303	8.7881	8.4644	8.7896	9.3173	8.7952	8.8713	9.2632	9.0328	9.0847	9.4562	9.5342	9.3985	9.3626	9.4501	9.4591	9.9898	9.489	9.6629	9.2514	9.1039	8.9436	9.7781
Os11g0587600|mRNA|AK121517|CDS+3'UTR	LOC_Os11g37700.1	AK121517	PDR11 ABC transporter.	6.226	6.281	6.3446	6.3199	6.4065	6.504	7.3249	6.3068	7.327	6.5944	6.3589	6.2443	7.657	7.6359	7.4253	6.0829	6.2149	6.1517	6.3121	6.1518	6.1728	6.2248	6.077	6.1012	6.2966	6.1236	6.2697	6.1808	6.2193	6.1891	6.1842	6.1329	6.3495	6.1002	6.0402	6.1741	6.1489	6.1741	6.1356	6.1338	6.2317	6.3	6.2455	6.345	6.1609	6.1717
Os12g0117100|mRNA|AK059932|CDS+3'UTR	LOC_Os12g02500.1	AK059932	Alpha/beta hydrolase fold domain containing protein.	6.2839	6.5847	6.6717	6.2148	6.4267	6.7814	6.3648	6.5146	6.5011	6.4348	6.2542	6.376	6.1975	6.5019	6.338	6.2758	6.4483	6.5726	6.3768	6.3692	6.4254	6.5011	6.4729	6.598	6.4942	6.6449	6.7161	6.4763	6.9235	6.833	6.5543	6.2901	6.2817	6.4672	6.2258	6.2282	6.4501	6.5633	6.8401	6.3208	6.3808	6.3418	6.4413	6.6272	7.4828	6.2401
Os01g0713900|mRNA|AK101864|5'UTR+CDS	LOC_Os01g51634.1	AK101864	Myosin II heavy chain, non muscle.	7.4255	6.7716	7.2404	7.6929	7.7359	7.2727	7.7281	7.0982	7.0112	7.6904	7.3473	7.3004	7.7364	7.2905	7.4533	7.0662	7.1897	7.1166	7.2127	6.9013	6.8263	7.2011	6.9926	6.9804	7.3675	6.9704	6.8977	6.932	7.1335	7.0414	6.8165	6.9633	6.9315	7.2433	7.1134	6.9856	7.2	6.9158	6.9026	7.1304	7.2002	7.0218	7.4	6.8041	6.7375	7.3294
Os06g0215900|mRNA|AK105590|CDS+3'UTR	LOC_Os06g11240.1	AK105590	Oxo-phytodienoic acid reductase.	9.8316	9.4273	9.6028	9.5424	9.6309	9.967	10.113	9.6044	10.217	9.9639	10.452	10.038	9.5176	8.8857	9.6823	6.9432	6.8849	7.5038	7.6343	7.4571	6.8263	7.1468	7.4485	7.2672	7.271	7.0979	6.9918	7.6808	7.0779	6.9357	7.165	7.4417	7.0155	7.5642	8.2014	8.4578	7.8811	8.4712	8.5665	8.4183	8.609	8.8267	8.9084	9.2915	8.4662	8.135
Os02g0128100|COMBINER_EST|CI275281|6	LOC_Os02g03575.1	CI275281	Hypothetical protein.	8.3408	9.4091	9.4557	9.3347	9.3537	9.4103	9.3166	9.1582	9.2369	9.4407	9.2725	9.5132	9.4404	9.2047	9.5388	9.0953	9.2527	9.3229	8.6364	8.9751	9.0751	8.8364	8.8943	9.7087	8.7615	9.0937	9.5827	8.8315	9.4221	9.2376	8.7783	8.6913	8.6931	9.1591	8.8152	8.7345	9.1629	8.7922	8.6808	8.8981	8.6035	8.7287	8.9896	9.3735	9.2864	8.9043
Os05g0556300|COMBINER_EST|CI354452|5	LOC_Os05g48260.1	CI354452	Protein of unknown function DUF1298 domain containing protein.	7.7795	7.7988	7.8813	8.2928	8.5889	8.2977	8.1039	8.241	8.4614	7.9526	7.8914	7.8553	8.6073	8.5565	8.8303	7.5847	8.0019	7.9346	8.0842	7.9909	8.1136	8.1055	8.1651	9.0487	7.9148	8.031	8.771	8.085	8.4078	8.2162	7.7995	7.5006	7.5211	7.4145	7.1519	7.5142	7.9981	7.8463	7.7542	7.7061	7.4494	7.5655	7.5699	7.5569	7.7783	7.3085
Os11g0117900|COMBINER|CI425334|6	LOC_Os11g02570.1	CI425334	(No Hit)	6.5739	6.46	6.2193	7.5845	6.3952	6.4363	7.1297	6.4603	6.457	6.7226	6.2542	6.2443	6.5889	6.9685	8.7276	8.0696	6.3242	6.4585	6.4177	6.4351	6.6392	6.5871	6.644	6.4636	6.4145	6.7705	6.3282	6.4227	6.8789	6.745	6.8615	6.3473	6.3928	6.8604	6.326	6.5334	6.9485	6.7177	7.083	6.327	6.3377	6.4888	6.6326	7.3817	6.7375	6.5831
Os02g0767400|mRNA|AK072314|CDS+3'UTR	LOC_Os02g52850.1	AK072314	Curculin-like (mannose-binding) lectin domain containing protein.	6.5169	6.4073	6.4419	6.0902	6.201	6.3514	6.4037	6.2425	6.3997	6.168	6.2717	6.5395	6.2621	6.6675	6.5752	6.1325	6.4665	6.2819	6.1164	6.3692	6.2019	6.4356	6.3495	6.3067	6.3918	6.5834	6.5686	6.4319	6.3547	6.4241	6.4852	6.2901	6.2369	6.2593	6.3371	6.1644	6.2389	6.244	6.1356	6.327	6.4979	6.1279	6.2098	6.3749	6.1794	6.1389
Os11g0260100|COMBINER_EST|Os11g0260100|8	LOC_Os11g15340.2	Os11g0260100	SAM dependent carboxyl methyltransferase family protein.	7.3225	7.4382	7.026	7.2819	7.4741	7.9197	7.6218	7.2472	7.0112	7.2951	7.2705	7.6383	7.6466	7.5335	7.4394	6.2975	6.4665	6.2494	6.3382	6.4351	6.2307	6.6638	6.3238	6.2044	6.4942	6.3498	6.8051	6.4319	6.184	6.2877	6.3417	6.4046	6.3259	6.4424	6.4263	6.2855	6.304	6.3646	6.4467	6.4282	6.2683	6.3418	6.3637	6.7122	6.257	6.3297
Os04g0584100|mRNA|AK108779|CDS+3'UTR	LOC_Os04g49460.1	AK108779	Legume lectin, alpha domain containing protein.	7.3992	7.1423	6.9718	7.5657	7.4028	7.6538	7.9523	8.2654	8.3576	8.4492	8.3937	8.2238	8.8514	9.3856	8.8943	10.865	10.9	10.798	9.9889	9.77	10.432	10.786	10.337	11.284	10.36	10.766	11.243	9.8125	11.269	10.648	10.687	10.404	10.627	9.2533	9.0501	9.2944	9.9997	9.3725	9.206	8.5303	8.4697	8.1906	8.2671	7.9088	8.2937	7.4098
Os06g0270200|COMBINER_EST|Os06g0270200|8	LOC_Os06g15910.1	Os06g0270200	K+ potassium transporter family protein.	8.2764	7.9318	8.0517	8.2258	8.5115	8.088	8.2981	7.7348	8.8197	8.391	7.961	8.0489	7.9075	8.1589	8.3322	6.9316	7.6091	7.552	7.757	8.8422	7.9636	7.6958	7.3659	8.7551	7.7245	7.0979	8.1597	7.3465	10.143	8.8192	8.0119	7.8266	8.1931	7.9978	8.187	8.2345	8.5555	8.2792	8.406	8.2691	8.2028	8.1605	8.4764	9.1092	8.6337	8.1912
Os06g0715300|mRNA|AK121369|CDS+3'UTR	LOC_Os06g50140.1	AK121369	CEL5=CELLULASE 5 (Fragment).	6.1989	6.281	6.2755	6.3749	6.5457	6.4015	6.3767	6.1027	6.2216	6.5315	6.2062	6.3226	6.4308	6.2205	6.3142	7.0662	7.7125	6.6118	6.9489	6.8871	8.1074	8.1775	7.2288	8.8481	7.212	6.6666	9.2907	7.0379	8.2295	8.3806	8.4116	7.9067	8.0729	6.3472	6.176	6.2511	6.8185	6.9215	7.1246	6.3618	6.4615	6.3621	6.4636	6.4691	6.5668	6.3819
Os09g0380000|mRNA|AK069375|5'UTR+CDS	LOC_Os09g21230.1, LOC_Os09g21230.3, LOC_Os09g21230.2, LOC_Os09g21230.4, LOC_Os09g21230.5	AK069375	AMP-dependent synthetase and ligase domain containing protein.	8.5484	8.1384	8.4216	7.6304	8.0081	8.3095	8.7867	9.0466	8.8945	7.6703	7.928	8.1017	7.8085	8.1128	7.8395	8.3295	8.8459	8.7762	8.0924	8.1868	8.0826	8.813	8.9067	8.498	8.2323	8.4521	7.8104	8.5394	9.0076	8.7313	8.3684	8.4991	8.3972	8.7514	8.8747	8.5925	8.2946	8.0042	8.1569	8.389	8.1262	8.1946	8.4522	8.7965	8.5156	9.6604
Os04g0339400|mRNA|AK103553|CDS+3'UTR	LOC_Os04g27060.1	AK103553	Aldo/keto reductase family protein.	6.9038	6.4862	6.8447	6.6607	7.6437	6.8794	7.8221	6.5715	7.7491	7.2448	7.6578	6.7401	7.9075	7.6974	7.9037	6.265	6.1686	6.2977	6.5933	6.4186	6.2603	6.216	6.4218	6.2294	6.2876	6.37	6.189	6.511	6.2865	6.2227	6.2198	6.211	6.2154	6.1751	6.2663	6.2282	6.3314	6.2837	6.2797	6.2437	6.3808	6.3621	6.3281	6.4539	6.317	6.2309
Os01g0242300|mRNA|AK070082|CDS+3'UTR	LOC_Os01g14020.1, LOC_Os01g14020.2	AK070082	Optic atrophy 3 family protein.	8.4224	8.0836	7.8629	8.4222	7.9706	8.1627	8.0884	8.1007	8.168	8.7301	8.4274	8.1475	8.4187	8.1664	7.4696	9.0414	9.1373	9.1276	9.0705	9.1128	9.4683	9.3627	8.9533	9.7608	8.7596	8.8614	9.266	9.1255	9.9361	9.6872	9.296	9.068	9.2404	8.9353	8.4307	8.5771	9.0858	8.6467	8.6397	8.6777	8.5653	8.4452	8.4299	8.3978	8.5698	8.4361
Os01g0730700|mRNA|AK109770|CDS+3'UTR	LOC_Os01g53040.1	AK109770	WRKY transcription factor 49.	7.1785	6.9369	6.684	6.8857	7.0376	7.0873	7.0406	6.8065	7.1124	7.393	7.2553	6.8429	7.4025	7.3055	7.2374	6.691	6.428	6.4207	6.8342	6.7153	6.4254	6.7961	6.8117	6.4636	6.5902	6.6143	6.4897	6.5673	6.3906	6.5084	6.5543	6.5324	6.6134	7.2433	6.4263	6.6038	6.5101	6.4953	6.5345	6.4672	6.4316	6.4722	6.4413	6.3749	6.3954	6.4183
Os10g0551900|mRNA|AK102086|CDS+3'UTR	LOC_Os10g40440.1	AK102086	Plant lipid transfer/seed storage/trypsin-alpha amylase inhibitor domain containing protein.	6.1416	6.095	6.171	6.1648	6.201	6.1791	6.2253	6.2585	5.9212	6.2903	6.1592	6.2443	6.1975	6.1077	6.2273	6.111	6.1986	6.1689	6.231	6.1822	6.056	6.2763	6.2033	6.2044	6.1546	6.1936	6.1592	6.1629	6.184	6.1891	6.1318	6.1329	6.1262	6.0001	6.166	6.2511	6.0659	6.1741	6.0906	6.23	6.1735	6.2101	6.0963	6.1858	6.2264	6.1891
Os03g0322200|mRNA|AK062978|CDS+3'UTR	LOC_Os03g20600.1	AK062978	Hypothetical protein.	7.7136	7.6101	7.6751	8.0954	7.3188	7.615	7.4358	7.3259	7.83	7.2951	7.6002	7.5191	8.0384	7.4267	7.7601	6.8132	6.6756	6.8821	6.9743	6.7442	6.5288	6.8233	6.7707	6.9691	6.8115	7.5744	7.5076	6.954	6.6875	6.6858	6.7226	6.7861	6.7142	6.955	7.0641	7.2011	7.0616	7.1222	7.3469	7.4004	7.1473	7.3617	7.5675	7.8024	7.3871	7.3109
Os12g0565300|mRNA|AK073968|CDS+3'UTR	LOC_Os12g37780.1	AK073968	Calmodulin-binding protein MPCBP.	7.2066	6.7716	6.8326	6.4801	6.8467	6.6141	6.3514	6.5981	6.4287	6.7072	6.6426	6.349	6.3151	6.6596	6.3959	6.5723	6.5757	6.3486	6.703	6.7442	6.7985	6.7599	6.6239	6.5187	6.6885	6.6143	6.5686	7.1398	6.7786	6.8059	7.0337	6.9633	7.2049	7.1764	7.3184	7.2499	7.5193	7.4144	7.5361	7.8842	7.6224	7.6932	7.9516	7.0974	7.3096	7.6328
Os01g0155400|mRNA|AK063770|CDS+3'UTR	LOC_Os01g06270.1, LOC_Os01g06270.2	AK063770	Conserved hypothetical protein.	9.5335	9.5036	9.1403	8.9621	9.4109	9.3082	8.6594	8.7906	8.7872	9.0753	8.9484	9.1913	8.8353	8.9885	8.7831	8.7941	8.2334	8.4107	9.5566	8.8959	8.9327	9.5493	9.1637	9.3139	9.21	8.9556	9.2267	9.7032	9.159	9.0347	9.4704	9.398	9.404	9.8993	9.5738	9.8079	10.177	9.8713	9.8295	9.8927	9.6749	9.9181	9.8391	9.0125	9.0536	9.9622
Os01g0676900|COMBINER_EST|Os01g0676900|8	LOC_Os01g48530.1	Os01g0676900	Conserved hypothetical protein.	6.4292	6.4073	6.4136	6.7775	6.436	6.4937	6.1605	6.4603	6.3997	6.6118	6.2885	6.376	6.649	6.3795	6.3142	6.4487	6.4665	6.3847	6.4697	6.6159	6.6392	6.3248	6.4218	6.4636	6.3918	6.428	6.7074	6.4125	7.1228	7.6549	6.8326	6.2677	6.2579	6.3742	6.3674	6.5855	6.3762	6.3189	6.2325	6.3618	6.2437	6.7049	6.3575	6.5325	7.8159	6.3441
Os09g0371200|COMBINER_EST|CI544315|0	LOC_Os09g20500.1	CI544315	Major facilitator superfamily protein.	8.8708	8.3415	8.1939	8.4875	8.1666	8.3423	8.757	8.2202	8.6108	8.7116	8.3837	8.5723	9.4387	8.8063	8.4682	6.3719	6.5408	6.535	6.9743	6.6998	6.5658	7.1199	6.7146	6.3851	6.8921	6.7265	6.8338	7.0278	6.7349	6.833	6.9841	7.006	6.6938	7.4531	7.7032	7.8643	7.5022	7.7034	8.0561	7.9654	7.9543	8.1245	8.6592	8.4806	8.0796	8.5707
Os11g0278300|COMBINER_EST|Os11g0278300|8	LOC_Os11g17720.1	Os11g0278300	Plant protein of unknown function family protein.	7.6106	7.8547	7.7828	6.8604	7.146	7.056	7.0514	7.1285	7.4392	6.9994	7.1293	6.8811	8.768	8.2164	7.1554	6.5863	7.4808	7.5038	6.7636	7.1381	7.221	6.8769	7.5348	6.9232	7.1587	7.7948	7.2801	7.441	6.9686	7.3562	6.8773	6.5532	6.545	7.0197	7.5366	7.3575	6.5175	6.8958	6.6907	6.4611	7.1218	7.3474	6.8617	7.5118	7.3096	7.2228
Os05g0341600|mRNA|AK111385|CDS+3'UTR	LOC_Os05g27530.1, LOC_Os05g27530.2	AK111385	Ras-related protein Rab-21.	8.7556	8.7501	8.7362	8.4373	8.5472	8.5532	7.9913	8.356	8.2535	8.517	8.491	8.5989	8.4407	8.2164	8.1297	8.7276	8.8041	8.8587	8.8279	9.0463	9.1419	8.7582	8.8368	9.0882	8.7269	8.592	8.7813	8.9966	8.7618	8.9772	8.7818	8.828	8.9786	8.654	8.5914	8.6061	8.7945	8.8265	8.8823	8.9736	8.9577	8.9009	8.7634	8.784	8.8568	8.7895
Os08g0457400|mRNA|AK106955|CDS+3'UTR	LOC_Os08g35600.1	AK106955	Protein kinase APK1B (EC 2.7.1.-).	8.6681	8.8351	8.4683	8.0657	8.1112	7.9137	7.7157	7.7744	8.7448	9.3054	8.4318	7.8405	8.0586	7.8722	7.1008	7.1861	6.9173	7.9214	8.4371	7.8479	7.7683	7.6276	7.3608	7.4578	6.9067	6.8929	6.59	7.8993	7.7663	7.7772	7.7995	7.5675	7.5355	8.7117	8.8186	8.8589	8.7974	9.1108	9.3226	8.6763	8.8154	8.7087	8.9532	9.1578	8.7875	8.4739
Os04g0402300|COMBINER_EST|Os04g0402300|8	LOC_Os04g32970.1	Os04g0402300	Ovarian tumour, otubain domain containing protein.	9.5191	9.6034	9.106	9.4772	9.4264	9.5577	9.4443	9.4225	9.1026	9.3447	9.6902	9.2915	9.0837	9.5012	8.5865	9.1742	9.0318	7.8198	9.4169	9.159	9.0838	9.6353	9.9243	9.3523	9.5948	10.043	9.3563	9.5551	9.3049	9.4293	9.7193	9.5276	9.528	9.4598	9.1282	9.4114	9.7421	9.2829	9.2352	9.2271	9.1407	9.5655	9.0938	9.0648	9.0536	9.292
Os01g0764800|mRNA|AK102809|CDS+3'UTR	LOC_Os01g55940.1	AK102809	GH3 auxin-responsive promoter family protein.	9.2899	8.4352	9.1674	10.392	9.7302	9.5197	11.578	10.305	10.654	10.303	10.792	10.527	8.9913	8.9279	10.328	6.2537	6.987	6.3847	7.1753	7.0091	6.6729	7.0855	6.7871	6.5326	6.5205	6.37	6.2883	6.9593	6.7505	6.8569	6.5543	6.8609	6.4961	6.8455	6.7161	6.6715	7.0589	6.8056	7.542	7.4886	7.6645	8.1084	7.2874	7.6648	7.1889	7.2487
Os12g0640700|mRNA|AK108649|CDS+3'UTR	LOC_Os12g44320.1	AK108649	N/apple PAN domain containing protein.	6.7407	6.4862	6.6463	6.6303	6.5771	6.6716	7.2649	6.9446	6.8705	6.5944	7.0107	6.7163	7.3109	7.2905	7.8625	6.3462	6.9441	6.6714	6.6168	6.5988	6.785	6.5656	6.3622	7.3177	6.6538	6.6449	6.8429	6.5896	7.5018	7.0035	6.4764	6.594	6.6609	6.2786	6.4076	6.4584	6.7924	6.4846	6.4467	6.3164	6.3148	6.4562	6.4314	6.5325	6.6784	6.4059
Os09g0567900|mRNA|AK061415|CDS+3'UTR	LOC_Os09g39440.1, LOC_Os09g39440.2	AK061415	Inosine/uridine-preferring nucleoside hydrolase domain containing protein.	6.9227	6.6599	6.6596	7.0045	6.8793	6.948	6.9945	6.8725	6.8044	6.7226	6.7535	6.8242	7.1432	6.9224	6.9019	7.1267	6.7421	6.6118	6.4574	6.4186	6.5658	6.8905	6.9541	6.9908	6.6424	6.8367	7.1124	6.9024	6.8075	6.8976	6.8249	7.2153	7.135	6.6449	7.5518	6.9993	6.7139	7.4889	7.083	6.5176	8.0309	6.9851	6.7657	6.7257	6.8706	6.8146
Os10g0550300|COMBINER_EST|Os10g0550300|8	LOC_Os10g40270.1	Os10g0550300	Protein of unknown function DUF315 domain containing protein.	6.2839	6.2525	6.1541	6.2664	6.0019	6.1471	6.1476	6.1899	6.2216	6.263	6.3407	6.1514	6.2376	6.3244	6.1505	6.265	6.2149	6.217	6.285	6.3376	6.3914	6.3906	6.2746	6.256	6.1487	6.3897	6.2107	6.1282	6.32	6.1891	6.1669	6.1991	6.4315	6.1694	6.2563	6.2511	6.5024	6.2205	6.2325	6.1681	6.3262	6.2776	6.2216	6.1495	6.1959	6.2151
Os09g0375600|mRNA|AK062323|CDS+3'UTR	LOC_Os09g20880.1, LOC_Os09g20880.2	AK062323	Protein kinase domain containing protein.	6.268	6.2225	6.1541	6.845	6.1881	6.1791	6.3767	6.2749	6.5306	6.5624	6.2378	6.1382	6.4627	6.1653	6.1769	6.6368	6.428	6.2494	6.3256	6.3376	6.9657	7.0263	6.3369	7.3528	6.4232	6.3192	6.8632	6.6757	7.5107	7.3377	7.0211	6.6735	6.6938	6.3659	6.6478	6.4005	7.4559	6.9394	7.1605	6.4611	6.4615	6.5037	6.6128	6.2513	7.1119	6.4738
Os11g0155600|mRNA|AK065863|CDS+3'UTR	LOC_Os11g05700.1	AK065863	ABC transporter related domain containing protein.	9.6115	9.2838	9.1288	10.19	10.229	9.7348	9.7309	9.4267	9.6487	10.396	10.003	9.7222	9.9063	10.084	10.8	10.155	9.2205	9.2881	9.2833	8.6513	8.188	9.1153	9.1382	8.4431	10.182	10.636	9.46	8.6731	7.5368	7.8576	8.4599	8.5606	8.5175	7.9192	8.1395	8.4659	7.6592	7.904	7.9981	8.1217	8.154	8.3187	8.5546	8.1529	7.5496	7.8949
Os06g0166900|mRNA|AK058497|CDS+3'UTR	LOC_Os06g07070.1	AK058497	Protein kinase domain containing protein.	9.1277	8.2616	8.3613	8.9621	8.4518	8.3302	8.7256	8.2757	8.3992	9.002	9.1958	8.9505	8.3504	8.24	8.3492	8.0617	7.5747	7.4638	8.3626	7.871	7.9775	8.6184	8.3664	8.7038	8.3088	7.4434	7.9189	8.7606	7.8419	8.0563	8.6193	8.4821	8.5617	8.5396	8.4569	8.5771	8.7422	8.75	8.8629	8.8675	8.7951	8.9191	8.8098	8.4164	8.6337	8.3655
Os05g0272900|mRNA|AK107093|CDS+3'UTR	LOC_Os05g19040.1	AK107093	B-cell receptor-associated 31-like family protein.	8.396	8.426	8.4569	8.3509	8.3363	8.2772	8.5313	8.2334	8.2407	8.6	8.4805	8.4935	8.9393	8.7234	9.0537	7.8547	7.3814	7.4424	7.4227	7.2323	7.2846	7.3935	7.3061	7.416	8.261	8.1849	8.0275	7.4251	7.4451	7.5484	7.5724	7.7738	7.6485	7.9013	7.9991	8.0871	8.0294	8.1133	8.0853	8.0346	7.9641	8.143	8.396	8.2507	7.9539	8.1893
Os04g0650400|COMBINER_EST|Os04g0650400|8	LOC_Os04g55680.1	Os04g0650400	UDP-glucuronosyl/UDP-glucosyltransferase family protein.	8.1315	7.5015	7.7828	7.8968	7.7691	7.8762	7.7281	7.5508	7.4152	8.3171	7.9828	7.8997	8.1426	7.7354	8.1681	6.4892	6.5757	6.535	7.0313	6.9172	7.1544	6.9809	6.8703	7.4653	7.0468	7.0523	6.8531	7.0895	7.7663	7.3179	7.1558	7.4262	7.2109	6.9351	7.1519	7.2232	7.1129	7.1967	7.4238	6.8488	7.241	7.29	7.7761	7.5118	7.1958	6.8732
Os03g0836800|mRNA|AK061197|CDS+3'UTR	LOC_Os03g62060.1	AK061197	Peptidase M20 family protein.	7.2843	7.165	7.026	6.8857	6.8793	6.7559	6.6231	6.7706	6.6689	6.4672	6.6992	6.5264	6.5416	6.6381	6.3259	6.3583	6.5031	6.3486	6.4697	6.4546	6.4929	6.7961	6.6754	6.412	6.3836	6.2867	6.3282	6.7312	6.5119	6.2877	6.8077	6.9304	6.9746	7.8408	7.1027	7.2985	7.8851	7.2636	6.958	7.5889	7.3382	7.257	6.9253	7.0122	7.0227	7.5075
Os07g0493200|mRNA|AK069794|CDS+3'UTR	LOC_Os07g31130.1	AK069794	Protein kinase domain containing protein.	8.3619	8.4228	8.0607	7.8968	8.269	8.3936	7.781	8.2264	8.2053	8.3813	8.2341	8.1198	8.1905	8.5185	7.8093	8.3722	8.0905	7.9904	8.5849	8.4045	8.1937	8.1136	8.1575	7.948	8.5384	8.6568	8.2504	8.4648	8.3504	8.133	8.2816	8.5202	8.4712	8.2356	8.7315	8.4826	8.1525	8.3705	8.5465	8.3076	8.4134	8.4985	8.4931	8.2466	8.2531	8.5595
Os08g0392500|COMBINER|CI079465|6	LOC_Os08g30260.1	CI079465	(No Hit)	7.822	8.38	7.6094	7.6427	7.9856	8.4732	7.633	8.0103	7.8496	7.8659	7.4792	7.7519	8.1073	8.502	7.513	8.911	7.9328	7.9346	8.141	7.7051	7.4883	7.9549	7.8764	7.4221	8.3031	8.2159	7.7266	7.8207	7.4361	7.4208	8.1025	7.9823	7.8637	8.5245	8.3145	8.3277	8.3855	7.9266	7.9103	8.0346	8.1988	8.1784	8.0889	7.6409	7.2618	8.5076
Os03g0810900|mRNA|AK121284|CDS+3'UTR	LOC_Os03g59620.1	AK121284	Patatin family protein.	9.3559	8.8033	8.7171	9.0796	8.51	8.4388	9.3059	8.5801	8.4234	9.1687	8.9507	8.4028	9.2067	9.1726	8.6295	7.7785	7.9901	7.3008	8.483	7.796	7.8766	8.3669	8.1651	7.284	8.8179	8.6919	7.9467	8.6143	7.7025	7.7929	8.2305	8.0901	8.0132	8.7733	8.6351	8.6956	8.5639	8.5543	8.4572	8.7673	8.5858	8.8466	8.9532	8.4921	8.2597	9.1497
Os02g0120100|mRNA|AK103704|CDS+3'UTR	LOC_Os02g02780.1	AK103704	Amino acid-binding ACT domain containing protein.	8.0588	7.6914	7.7373	7.8771	7.6942	7.4928	7.7518	7.6375	7.5498	7.4878	7.541	7.6917	6.9611	7.0992	7.3458	7.3475	7.358	7.6302	7.2901	7.2728	7.1301	7.2501	7.6693	7.2423	6.8115	6.874	6.8141	7.5206	7.2293	7.2996	7.284	7.3201	7.3323	7.58	7.8151	7.8597	7.281	7.5523	7.5939	7.4743	7.776	7.9063	7.6528	7.5437	7.5706	7.6328
Os03g0395100|COMBINER_EST|CI518943|0	LOC_Os03g27780.1, LOC_Os03g27780.2	CI518943	Protein phosphatase 2C-like domain containing protein.	7.8535	7.2544	7.5043	7.748	7.5344	7.5234	7.7157	7.633	7.5913	7.6222	7.8008	7.4986	7.5371	7.913	7.887	7.6431	7.2846	7.2457	7.6188	7.3374	7.0858	7.4241	7.3939	6.9455	7.9276	7.946	7.4785	7.5919	7.2716	7.2609	7.53	7.5953	7.5252	7.6353	7.5708	7.5321	7.4449	7.4494	7.1656	7.211	7.3057	7.3082	7.4848	7.2887	7.1407	7.4806
Os01g0773100|mRNA|AK102008|CDS+3'UTR	LOC_Os01g56630.2, LOC_Os01g56630.1	AK102008	Conserved hypothetical protein.	8.2268	8.4815	8.4927	8.5283	8.6335	8.8047	8.3446	8.7118	8.8133	8.5031	8.3007	8.2977	8.5408	8.4127	8.8335	7.2228	7.8131	7.8494	7.3622	7.796	7.8528	7.5858	7.4166	8.1286	8.0262	8.1686	8.3076	7.5343	8.4573	8.1532	7.8271	7.6337	7.8021	7.3425	7.7583	7.784	7.8031	8.0493	8.1981	7.8681	7.9265	8.0038	8.1438	8.2931	8.3422	8.0731
Os01g0151500|COMBINER_EST|Os01g0151500|8	LOC_Os01g05820.1	Os01g0151500	Gamma-glutamyltranspeptidase family protein.	6.8634	7.322	7.3284	6.8857	7.2418	7.2368	7.3085	7.2716	7.174	6.7527	6.9327	6.9523	6.5264	6.6675	8.1896	6.6368	7.2019	6.6878	6.4697	6.8745	7.5185	6.8141	6.6239	7.4578	6.3999	6.6293	6.9157	6.8682	8.9796	8.0508	7.3402	6.9633	7.0753	6.7977	7.0905	6.9856	8.016	7.5182	7.7582	6.9478	7.0449	7.177	7.1524	7.9413	8.5575	7.1207
Os12g0552700|mRNA|AK060492|CDS+3'UTR	LOC_Os12g36670.1	AK060492	Leucine-rich repeat, cysteine-containing subtype containing protein.	9.5528	9.2968	9.6669	9.5916	9.7952	9.6253	9.931	9.6366	9.4123	9.2779	9.4968	9.2697	9.1809	9.4651	10.082	9.732	9.9865	9.6163	9.1922	9.3289	9.0702	9.4917	9.67	9.1974	9.8924	10.357	9.953	9.2168	9.4058	9.0549	9.1654	9.2529	9.2256	9.3703	8.8787	8.8949	9.5585	8.961	8.8283	9.0351	9.0064	9.0146	9.2902	8.8938	8.8194	9.1513
Os02g0763200|mRNA|AK072854|CDS+3'UTR	LOC_Os02g52560.1	AK072854	Galactoside 2-alpha-L-fucosyltransferase (EC 2.4.1.69) (Xyloglucan alpha-(1,2)-fucosyltransferase) (AtFUT1).	8.0899	8.0836	8.312	8.0916	8.2958	8.1758	8.2957	8.151	8.3064	8.1297	8.3077	8.3988	7.9661	8.2389	8.6411	8.2073	8.1298	7.5966	7.8982	7.5505	8.1193	8.6488	7.9019	8.9963	8.5144	7.9968	9.019	8.4098	8.3317	8.1814	8.4796	8.2167	8.2681	8.1304	8.0282	8.0652	8.522	8.1318	8.1055	8.0677	7.8094	7.8921	8.4003	7.7068	7.7461	8.1009
Os04g0629200|COMBINER|CI561918|x	LOC_Os04g53710.1	CI561918	(No Hit)	6.268	6.3333	6.247	6.0644	6.3496	6.6811	6.0943	6.487	6.4287	6.0185	6.0074	7.0053	5.9688	6.1514	6.3844	6.1325	6.1105	6.2494	6.5684	6.0912	6.2019	6.2448	6.1266	6.5187	6.1346	6.1474	6.3675	6.6906	6.2193	6.389	7.9185	6.0369	6.0437	6.2134	6.2258	6.0969	6.2022	6.1177	6.101	6.1755	6.082	6.1371	6.5092	7.177	6.0579	6.6075
Os07g0582500|mRNA|AK119464|CDS+3'UTR	LOC_Os07g39360.1	AK119464	Sugar transporter family protein.	7.1076	6.9455	7.106	7.3117	7.01	7.0424	7.7907	7.2971	7.421	7.1777	7.6859	7.3376	7.1432	7.361	8.2522	6.2425	6.1686	6.1849	6.4177	6.1214	6.2764	6.2448	6.1776	6.4373	6.2325	6.1936	6.5274	6.3299	6.236	6.3217	6.2916	6.1878	6.2369	6.24	6.2867	6.3709	6.3564	6.2696	6.3247	6.395	6.37	6.4027	6.6326	6.314	6.287	6.4561
Os03g0305200|mRNA|AK108450|CDS+3'UTR	LOC_Os03g19260.1	AK108450	Hypothetical protein.	8.4999	8.6628	8.8866	8.5094	8.1903	8.0573	7.6933	8.4656	8.6368	8.5387	8.3509	8.2583	9.9451	9.7916	9.4494	7.0662	7.029	8.0492	9.0346	8.971	8.0954	7.892	7.5448	7.948	9.0437	9.1831	9.574	8.2923	7.4114	7.8003	7.6077	7.529	7.656	7.5863	7.9102	8.0414	7.6199	8.1262	8.6417	8.5067	8.4463	8.2742	8.4944	8.7532	8.5109	8.2894
Os09g0324400|mRNA|AK108615|CDS+3'UTR	LOC_Os09g15560.1	AK108615	Cyclin-like F-box domain containing protein.	6.268	6.2225	6.3861	6.1888	6.3035	6.4015	6.2508	6.3389	6.3997	6.5624	6.6992	6.2443	6.3722	6.3658	6.1374	6.2537	6.2903	6.2494	6.4832	6.305	6.4929	6.4356	6.3238	6.3719	6.3241	6.2632	6.3282	6.2907	6.184	6.2227	6.2198	6.3351	6.3259	6.3134	6.4545	6.34	6.3157	6.232	6.3358	6.3386	6.3148	6.4125	6.2696	6.2513	6.2124	6.2941
Os02g0208300|COMBINER_EST|CI444593|0	LOC_Os02g11760.1	CI444593	PDR5-like ABC transporter.	8.2672	7.8626	7.8868	8.7789	8.7448	8.3407	9.4514	8.4854	8.5863	8.7221	9.0574	8.6887	8.9034	9.5595	9.421	8.3722	8.1715	7.9705	9.166	9.4434	8.6226	9.0783	8.9493	8.8327	9.455	9.2522	9.8148	8.5155	8.567	8.728	8.374	8.5745	9.0031	7.7814	8.2799	8.2692	8.6042	8.6353	8.5242	8.2014	8.6631	8.0824	8.1698	8.0034	7.6321	7.815
Os11g0213000|COMBINER_EST|CI066566|6	LOC_Os11g10710.1	CI066566	Protein kinase domain containing protein.	7.2713	7.0901	7.5842	7.105	7.2044	7.0299	6.833	6.7832	7.6375	6.9773	6.7785	6.9005	7.0015	6.9336	6.9339	6.6224	6.2593	6.8821	6.942	6.7442	6.4582	6.6833	6.6038	7.0982	7.0396	7.341	7.7846	7.3915	8.3611	7.1332	6.846	6.9304	7.1542	8.2659	6.9782	7.1734	7.7032	7.3207	7.6008	7.4204	7.1579	7.177	7.7176	7.1069	7.2545	7.6213
Os08g0245900|COMBINER_EST|Os08g0245900|8	LOC_Os08g14810.1	Os08g0245900	NB-ARC domain containing protein.	7.899	7.6531	7.2061	6.8167	7.2229	7.562	7.3175	7.3199	7.3621	7.039	7.2082	7.2166	7.6196	7.3868	6.8081	6.4892	6.6083	6.8031	6.7319	6.5818	6.6729	7.0421	6.8994	6.8158	6.8303	6.7522	6.5686	7.0331	6.8925	6.9105	7.0337	6.9394	6.7877	7.274	7.0388	7.2895	7.2285	7.3124	7.0707	7.0608	7.4037	7.446	7.3977	7.3985	7.4123	7.4368
Os03g0796800|COMBINER_EST|CI406462|4	LOC_Os03g58240.1	CI406462	Guanylate-binding protein family protein.	8.3838	8.8018	8.4991	8.4294	8.7523	8.6158	8.136	8.283	8.5132	8.3252	8.2439	8.3671	8.0622	8.1536	8.0042	7.3312	7.3233	7.532	7.8436	7.9326	7.8766	7.5422	7.5876	7.4986	7.5094	7.5669	7.1702	7.9082	7.8807	7.864	7.745	7.8296	7.7629	7.7977	8.1365	8.1773	7.9626	8.2686	8.2954	8.3301	8.2914	8.4019	8.3808	8.4763	8.2784	8.4607
Os06g0627100|COMBINER_EST|AU091953|7	LOC_Os06g42164.1	AU091953	Conserved hypothetical protein.	8.4936	8.2429	8.3689	8.2035	8.4819	8.0741	7.9264	7.8607	7.8721	8.2426	8.6275	8.249	9.1926	9.1926	8.9697	8.3897	8.2506	8.1982	8.6387	8.74	9.1287	8.5097	8.4827	9.0544	9.0624	9.3828	9.2538	8.5582	9.0293	8.9805	8.2863	8.179	8.3138	8.2936	8.1438	8.0504	8.4407	8.2829	8.0833	8.2666	8.2221	8.3033	8.2127	8.4132	8.4634	8.128
Os03g0757600|mRNA|AK102229|CDS+3'UTR	LOC_Os03g55050.1	AK102229	UDP-glucuronosyl/UDP-glucosyltransferase family protein.	6.3705	6.2525	6.3577	6.4325	6.436	6.4015	6.418	6.2913	6.3126	6.5624	6.4109	6.2058	6.5416	6.6157	6.3726	6.2975	6.357	6.2494	6.3899	6.4728	6.3914	6.3248	6.3979	6.2294	6.407	6.3081	6.3675	6.3828	6.3547	6.2227	6.2834	6.4046	6.3033	6.2343	6.3674	6.6202	6.2661	6.4215	6.4843	6.217	6.2683	6.4722	6.3637	6.345	6.4208	6.2564
Os02g0684100|COMBINER_EST|Os02g0684100|8	LOC_Os02g45890.1	Os02g0684100	Sulfotransferase family protein.	6.343	6.4987	6.7744	6.7898	6.6968	6.6622	7.2244	6.3389	6.3997	6.5315	6.5797	6.349	6.649	6.5492	6.5962	6.3719	6.2149	6.5726	6.4177	6.4546	6.4745	6.3248	6.3863	6.4509	6.4815	6.7457	6.408	6.3402	6.303	6.389	7.0513	6.1991	6.192	6.3472	6.1558	6.1852	6.4406	7.614	6.6322	6.3618	6.2554	6.7675	6.4073	6.5164	6.4471	6.2721
Os10g0337700|mRNA|AK062808|CDS+3'UTR	LOC_Os10g19200.1	AK062808	MFP1 attachment factor 1.	8.0659	7.4759	7.6522	7.7319	7.501	7.4302	7.7605	7.5857	7.4595	7.9479	7.7952	7.7294	8.4476	8.3239	8.4798	6.9432	6.5408	6.6118	7.0658	6.7442	7.0003	7.0569	7.0287	6.8862	8.1777	7.8591	8.0192	7.4733	7.0178	7.0871	6.8615	6.9394	7.0155	7.839	7.5267	7.5628	7.5629	7.7202	7.7813	7.8111	7.8114	7.8756	9.2982	7.6045	7.6119	7.8585
Os04g0477300|mRNA|AK108082|CDS+3'UTR	LOC_Os04g40140.1, LOC_Os04g40140.2, LOC_Os04g40140.3	AK108082	Hypothetical protein.	8.0292	8.235	7.7495	7.7187	8.1162	8.3115	7.475	7.7784	7.7491	7.9354	7.6578	7.9227	7.5959	7.9413	7.5648	7.8004	7.492	7.865	8.1225	7.7051	7.4373	7.899	7.7491	7.4578	8.0752	8.0087	7.4962	7.6554	7.34	7.5333	7.8023	8.018	7.7782	7.5703	7.7354	8.1198	7.5984	7.8232	7.8401	7.7764	7.9562	8.1784	7.727	7.7403	7.4485	7.6074
Os06g0309200|mRNA|AK103132|CDS+3'UTR	LOC_Os06g20430.2, LOC_Os06g20430.1	AK103132	Lipid-binding serum glycoprotein family protein.	8.8358	8.2721	8.3247	8.5368	8.3665	8.387	8.3011	7.9565	7.9194	8.3759	8.4805	8.3391	8.2819	8.5424	8.2317	8.2646	7.492	7.6735	7.9838	7.6131	7.7025	8.1506	7.7864	7.8498	8.3327	7.9935	7.9722	8.1549	8.0373	7.936	8.4369	8.3661	8.3852	8.334	8.3331	8.4226	8.5385	8.4274	8.3102	8.1249	8.3873	8.3849	8.4871	7.9734	7.9623	8.2136
Os03g0692000|COMBINER_EST|Os03g0692000|8	LOC_Os03g48560.1	Os03g0692000	Glycosyl transferase, family 14 protein.	8.2868	8.215	8.4707	8.0836	8.3576	8.2662	8.2839	8.6358	8.5505	7.9564	8.3175	7.9185	7.7969	8.336	8.1622	7.8455	8.1364	8.0355	7.8168	7.9254	8.1074	7.899	8.4464	7.7511	7.7449	8.0989	7.8576	7.741	8.2813	8.1643	7.62	7.481	7.616	7.618	7.4848	7.4916	8.0029	7.5561	7.4696	7.7111	7.5595	7.6046	7.9923	8.1668	8.1284	7.9129
Os06g0726600|mRNA|AK112103|5'UTR+CDS	LOC_Os06g51100.1, LOC_Os06g51100.2	AK112103	Protein of unknown function family protein.	8.6796	9.0339	8.9902	8.5192	8.693	8.9418	8.2883	8.5616	8.501	8.7077	8.4057	8.421	8.7071	8.7955	8.3135	8.8137	8.3405	8.9756	8.5533	8.3806	8.0362	7.9582	7.9549	7.6612	8.9989	8.9455	8.5442	7.9461	8.2528	8.0508	8.1304	8.3778	8.3553	8.2325	8.4665	8.4509	8.0605	8.1777	8.2071	8.3961	8.4852	8.3866	8.4086	8.4202	8.248	8.2136
Os08g0333100|mRNA|AK103806|CDS+3'UTR	LOC_Os08g24434.1	AK103806	Conserved hypothetical protein.	6.9947	6.8506	6.9612	7.2819	7.1922	7.2832	7.6832	7.2307	7.5788	7.5949	7.8346	7.4666	7.7759	7.6946	7.8217	7.6283	7.311	7.1556	6.8516	6.758	6.9657	6.8472	6.9612	7.118	7.1268	7.0752	7.2487	6.7376	6.9831	6.745	6.8326	6.9047	6.9833	6.6023	6.9298	6.7042	6.8245	6.8839	6.8249	6.5176	6.7436	6.7949	6.7417	6.7916	6.8706	6.6566
Os12g0614800|COMBINER_EST|Os12g0614800|8	LOC_Os12g42040.1	Os12g0614800	Protein kinase domain containing protein.	6.2839	6.3601	6.4993	6.2148	6.3268	6.2247	6.1476	6.2079	6.4435	6.168	6.1272	6.0383	6.1975	6.1077	6.2536	6.22	6.2593	6.217	6.1825	6.3376	6.056	6.2556	6.3238	6.1803	6.3162	6.1474	6.189	6.2102	6.2697	6.1523	6.1842	6.1329	6.1383	6.3218	6.2062	6.2073	6.1948	6.208	6.2797	6.4939	6.1496	6.2101	6.3224	6.2201	6.4083	7.8087
Os04g0636200|mRNA|AK102214|CDS+3'UTR	LOC_Os04g54370.1	AK102214	Conserved hypothetical protein.	7.4255	6.5847	6.3033	6.6139	6.7331	6.9633	6.4944	7.1436	6.5443	6.6907	6.6113	6.9523	6.7614	7.178	6.638	6.6112	6.5408	6.6118	6.6623	6.4351	6.5658	6.6833	6.583	6.5187	6.9147	6.9518	6.611	6.6339	6.4614	6.3546	6.431	6.5739	6.5935	7.4607	6.689	6.6374	6.7612	6.5359	6.4101	7.0276	6.4979	6.5828	6.7533	6.5325	6.5668	6.8889
Os08g0508000|mRNA|AK102040|CDS+3'UTR	LOC_Os08g39730.1	AK102040	E-class P450, group I family protein.	6.2996	6.095	6.1373	6.1648	6.4576	6.2106	7.03	6.2749	6.8259	6.1947	6.2885	6.1651	6.2376	6.777	6.9106	6.2537	6.428	6.1849	6.3382	6.1518	6.2019	6.458	6.2267	6.4763	6.3055	6.1936	6.2883	6.3828	6.184	6.4589	6.4466	6.1991	6.7142	6.326	6.2663	6.1852	6.5175	6.4095	6.4363	6.2437	6.2916	6.3828	6.3398	6.345	6.3312	6.2721
Os12g0562400|mRNA|AJ276277|CDS+3'UTR	LOC_Os12g37560.1, LOC_Os12g37560.2	AJ276277	Phospholipase C (Fragment).	8.9833	8.6527	8.9733	8.8894	9.0013	8.8866	8.6423	8.5929	8.5863	9.0573	9.0014	8.6778	8.4187	8.7251	8.52	8.3982	8.0973	7.8351	8.9424	8.7781	8.5086	8.5729	8.5368	8.2241	8.1106	7.9041	7.3568	8.8399	7.8621	8.1925	8.3984	8.4727	8.5712	8.5245	8.5091	8.4933	8.5458	8.5618	8.6476	9.0409	8.9615	8.6317	9.0292	8.5929	8.4609	8.5326
Os10g0208600|mRNA|AK068630|CDS+3'UTR	LOC_Os10g14194.1	AK068630	Viral coat and capsid protein family protein.	7.3109	7.5356	7.3723	6.911	6.822	6.7559	7.03	6.972	7.1954	6.9557	6.9038	6.5117	7.02	6.9736	6.9019	6.9792	6.987	6.943	6.703	6.9172	7.0498	6.8141	6.6038	7.3528	6.7208	6.7137	7.2341	7.0159	8.4663	7.9111	7.165	6.8946	7.0678	6.7882	6.9363	6.8983	7.453	7.1872	7.0513	6.7632	6.9276	6.9439	6.9828	7.1443	7.4544	6.9749
Os06g0664100|mRNA|AK062475|5'UTR+CDS	LOC_Os06g45360.1	AK062475	Xaa-Pro aminopeptidase 1.	8.781	8.7795	9.1168	9.2792	9.0433	9.0605	9.174	8.8329	8.7411	8.9872	8.9243	8.9896	8.8616	9.1096	8.9964	8.6337	9.2472	9.0209	8.6868	8.9439	8.749	8.6979	9.1587	8.7427	8.5738	9.0487	8.6935	8.4395	8.8287	8.8381	8.4339	8.5619	8.5672	8.5684	8.6268	8.5518	8.5073	8.4779	8.3573	8.5936	8.5275	8.4452	8.6802	8.7513	8.6043	8.6184
Os07g0588600|mRNA|AK108320|CDS+3'UTR	LOC_Os07g39960.1	AK108320	Zn-finger, C2H2 type domain containing protein.	7.7387	6.1593	6.2609	6.0902	6.5971	6.6444	6.432	6.1734	6.1258	6.0704	6.0361	6.1382	6.0749	6.2205	6.2018	6.1017	6.428	6.0903	6.1825	6.1822	6.2603	6.1209	6.0624	6.1803	6.1958	7.2417	6.1499	6.1808	6.0491	6.3217	6.2379	6.1991	6.2466	6.4844	6.1371	6.2073	6.9959	6.3646	6.2913	6.5972	6.0603	6.1894	6.3166	6.7383	6.1265	6.1891
Os10g0525800|mRNA|AY533124|CDS	LOC_Os10g38189.1, LOC_Os10g38314.1	AY533124	Glutathione S-transferase GSTU31 (Fragment).	6.3847	6.5102	6.5422	6.2405	6.5771	6.449	6.3514	6.5298	6.4857	6.7072	6.6113	7.9919	6.5264	6.5678	6.5105	7.5847	7.8047	7.8198	6.4034	6.8316	7.3419	6.5011	6.3622	7.7346	6.6424	6.3897	6.6221	6.2102	7.9677	7.1332	6.325	6.2446	6.3719	6.2969	6.4447	6.1454	6.5332	6.244	6.1594	6.2437	6.082	6.3	6.1432	6.4218	6.1794	6.102
Os05g0272800|mRNA|AK068945|CDS+3'UTR	LOC_Os05g19030.2, LOC_Os05g19030.1	AK068945	Conserved hypothetical protein.	6.9038	6.3601	6.5422	6.5636	6.7331	6.5504	6.6542	6.501	6.7708	6.8642	6.8462	6.498	7.2685	7.2826	7.3903	6.911	6.5757	6.3146	6.6051	6.4351	6.5288	6.8141	6.5233	7.2921	7.2915	7.1083	7.9272	6.6971	7.2293	6.7761	6.6743	6.615	6.7877	6.6023	6.7809	6.6468	7.2898	6.9158	6.7207	6.4381	6.4316	6.5037	6.6672	6.4691	6.6561	6.7373
Os08g0431700|mRNA|AK103332|5'UTR+CDS	LOC_Os08g33479.1, LOC_Os08g33479.2	AK103332	Hypothetical protein.	7.304	6.9644	7.106	6.705	7.4513	7.3867	6.5591	7.3562	7.2028	7.135	7.0107	7.1883	6.8078	6.9437	6.5538	7.2228	6.8684	6.9129	7.5501	7.1152	6.9405	7.2501	7.0639	6.7425	7.1721	6.8119	6.8531	7.2674	7.351	7.1976	7.1135	7.2516	7.1276	7.6255	7.4468	7.4684	7.4088	7.1677	7.2547	8.9133	7.3158	7.4241	7.5973	7.2239	7.0007	7.4829
Os03g0200800|mRNA|AK112007|CDS+3'UTR	LOC_Os03g10370.1	AK112007	ARF/SAR superfamily protein.	8.2268	8.1811	8.3047	8.1956	8.1211	8.083	8.2617	8.0963	8.1461	8.3054	8.1877	8.1928	8.4912	8.0705	8.106	8.6706	8.6967	8.1498	8.1315	8.1428	8.5725	8.5625	8.4021	9.1657	8.537	8.2875	9.1803	8.4202	8.5237	8.5572	8.3307	8.3044	8.3797	8.306	8.3685	8.4175	8.6128	8.4569	8.4639	8.1529	8.2978	8.3697	8.2151	8.4237	8.6163	8.338
Os10g0481300|COMBINER_EST|CI263387|6	LOC_Os10g34020.1	CI263387	Glutathione S-transferase GSTU31 (Fragment).	7.222	7.4811	7.2061	6.7508	7.2299	7.2008	6.6056	6.9916	6.9161	6.8138	6.8242	7.0136	6.9191	6.3926	6.5214	6.7893	7.2019	7.8351	6.8051	7.2534	7.3053	6.9309	6.7146	7.1372	6.7247	6.8119	6.7254	6.6339	7.1858	7.1786	8.4687	6.6246	6.5748	6.7398	6.6318	6.6374	6.8444	6.7691	6.8654	6.842	6.7969	6.8095	6.806	7.319	7.292	7.0296
Os02g0230200|mRNA|AK105482|CDS+3'UTR	LOC_Os02g13650.1	AK105482	Conserved hypothetical protein.	8.942	9.0339	9.3151	8.9304	8.9672	8.7921	9.1009	9.1194	9.0715	9.2956	9.4386	9.1429	9.4098	9.4056	9.4919	8.7318	8.5305	8.4319	8.8002	8.8109	8.5336	8.718	8.5774	8.3339	9.2642	8.9905	8.7341	9.0669	8.6123	8.4045	8.6873	8.5383	8.5755	9.018	8.9434	8.9465	8.8779	8.9339	9.121	9.0739	8.8417	8.9351	9.2548	9.0196	8.9139	9.1996
Os01g0631200|mRNA|AK072497|CDS+3'UTR	LOC_Os01g44050.1	AK072497	Uroporphyrinogen III methyltransferase.	8.863	8.1916	8.5344	8.8587	8.7276	8.4144	9.2664	8.828	9.5528	8.9704	9.7214	9.7626	7.6761	8.7156	8.2494	9.2567	8.6437	8.6793	9.0644	8.6271	8.6603	9.1645	8.8737	9.194	8.9406	9.1427	9.1527	9.7537	9.2252	9.3056	9.9325	9.5702	9.5993	10.166	9.6645	9.8959	9.0836	8.6695	8.3741	9.7514	9.4546	9.5493	9.843	8.7965	8.7168	8.1851
Os07g0170000|COMBINER_EST|Os07g0170000|8	LOC_Os07g07440.1	Os07g0170000	Short-chain type dehydrogenase/reductase (EC 1.-.-.-).	8.6597	9.0075	9.0737	9.1441	9.2286	8.8866	9.6558	9.6976	9.8581	9.396	9.33	9.2555	8.0044	7.5653	8.0042	10.398	10.66	10.58	9.786	10.466	10.62	10.336	9.8637	10.047	7.9952	8.1572	8.2409	10.019	10.518	10.344	9.5984	9.0572	9.1304	9.6263	8.865	8.7912	9.0826	8.1951	8.1517	9.0806	8.2288	8.1623	8.3147	8.9959	8.7127	8.7605
Os06g0654300|COMBINER_EST|Os06g0654300|8	LOC_Os06g44410.1	Os06g0654300	Response regulator receiver domain containing protein.	6.399	6.3601	6.3033	6.1648	6.3721	6.5726	6.2253	6.3707	6.3428	6.4672	6.3589	6.2954	6.5264	6.7362	6.4192	6.9557	6.6756	6.6516	6.4697	6.4728	6.2603	6.3248	6.3741	6.3851	6.3575	6.4377	6.3081	6.441	6.3547	6.3217	6.4031	6.3818	6.2817	6.2449	6.4263	6.34	6.3092	6.4324	6.2674	6.2626	6.3377	6.2776	6.3166	6.2828	6.3312	6.287
Os10g0195000|mRNA|AK106877|CDS+3'UTR	LOC_Os10g11860.1	AK106877	Multi antimicrobial extrusion protein MatE family protein.	6.5014	6.5605	6.3861	6.2148	6.0749	6.2997	6.7313	6.4318	6.5159	6.153	6.2219	6.389	7.6761	6.2205	6.1891	6.2537	6.2443	6.2819	6.2441	6.167	6.2307	6.2859	6.3238	6.3331	6.2876	6.37	6.2501	6.3402	6.4958	6.745	6.7389	6.1991	6.3033	6.223	6.1274	6.2405	6.4714	6.4095	6.2913	6.4434	6.2554	6.1371	6.5343	6.5325	6.6995	6.644
Os07g0617100|COMBINER_EST|CI028055|0	LOC_Os07g42520.1	CI028055	Plant disease resistance response protein family protein.	6.6543	6.3847	6.4419	6.4645	6.5004	6.5153	6.432	6.4019	6.2976	6.4837	6.4109	6.621	6.4795	6.4615	6.4422	7.3793	7.492	6.8821	7.2403	6.9686	7.7944	8.0536	7.1714	8.8852	6.6358	6.5834	7.0666	7.8044	8.4803	8.2552	8.5189	7.9202	8.1643	7.7339	7.489	7.4763	8.8997	8.1295	8.0296	7.6482	7.2514	7.352	7.4497	7.273	7.9251	7.5347
Os01g0797900|mRNA|AK072949|CDS+3'UTR	LOC_Os01g58444.1	AK072949	Conserved hypothetical protein.	7.1288	7.121	7.6522	7.3426	7.8496	7.0924	7.2492	7.6148	7.1124	6.8138	6.7264	6.6834	6.8324	6.7589	6.9547	7.9779	8.3618	8.1857	7.2072	7.0927	7.1544	7.598	7.0639	7.3701	7.1551	6.8367	6.7358	7.1574	7.3305	7.2191	7.1876	7.2733	7.2916	7.2641	6.9363	6.7375	7.1068	6.6942	6.4748	6.977	6.8615	6.7534	7.4409	6.564	6.7969	6.9749
Os04g0433200|mRNA|AK067758|CDS+3'UTR	LOC_Os04g35380.1, LOC_Os04g35380.2, LOC_Os04g35380.4, LOC_Os04g35380.5	AK067758	Hypothetical protein.	8.0826	8.9127	8.211	8.1121	8.6132	8.7889	8.0107	8.2334	8.3487	8.2801	8.1691	8.2021	8.1556	8.2054	7.722	8.772	8.6511	8.5468	9.4399	8.5614	8.5575	9.1591	8.6732	8.3089	9.0763	8.6048	8.3076	9.1669	8.5754	8.4325	9.0578	8.8562	8.7036	9.5668	8.8747	8.9528	9.3662	8.7761	8.5736	9.283	8.5858	8.965	9.0089	8.2612	7.9251	8.8817
Os02g0763900|mRNA|AK100977|CDS+3'UTR	LOC_Os02g52610.1, LOC_Os02g52610.2	AK100977	Galactoside 2-alpha-L-fucosyltransferase (EC 2.4.1.69) (Xyloglucan alpha-(1,2)-fucosyltransferase) (AtFUT1).	7.96	8.3415	8.6732	8.1494	8.4785	8.1479	8.3153	8.2038	8.2996	8.1877	8.1665	8.3817	8.2739	8.2601	8.5402	7.958	7.8221	7.9463	7.9249	8.095	8.0485	7.9427	7.8575	7.9278	8.0989	7.8331	7.9818	8.1192	7.9539	7.8436	7.7013	7.9202	7.8065	8.0498	8.0436	8.0714	8.0605	7.9421	7.8899	8.2048	7.8454	7.9315	8.2951	7.7403	7.6269	8.15
Os08g0417100|COMBINER_EST|CI140026|6	LOC_Os08g32170.1	CI140026	Isopenicillin N synthase family protein.	7.5625	6.8318	7.106	6.6607	6.863	7.081	7.0073	7.2229	7.0112	6.9102	7.0207	6.8429	7.1859	7.2244	7.3008	6.1017	6.0957	6.2494	6.3121	6.1822	6.2019	6.5871	6.2987	6.3331	6.9296	6.8991	6.4274	6.5824	6.3547	6.6858	6.523	6.3818	6.3495	6.5685	6.5245	6.4205	6.6437	6.7177	6.9154	6.7913	6.7146	6.7949	6.8522	6.8295	6.9054	7.076
Os12g0621500|mRNA|AK111785|CDS+3'UTR	LOC_Os12g42660.1	AK111785	IRE.	6.2136	6.2525	6.2193	6.2664	6.254	6.2997	6.2129	6.2079	6.2216	6.3328	6.2542	6.2058	6.4308	6.3658	6.4892	6.1656	6.1399	6.1208	6.285	6.1214	6.2921	6.1512	6.2267	6.1284	6.3325	6.2867	6.1786	6.1992	6.2697	6.2548	6.2557	6.3578	6.2466	6.2449	6.176	6.1644	6.2661	6.1963	6.1594	6.141	6.2437	6.2329	6.1161	6.1858	6.257	6.2564
Os12g0267200|mRNA|AK069115|CDS+3'UTR	LOC_Os12g16650.1, LOC_Os12g16650.2	AK069115	Cyclopropane-fatty-acyl-phospholipid synthase family protein.	6.7521	6.3847	6.2193	6.2806	6.3268	6.5614	6.9377	6.3068	6.9161	6.6266	6.2542	6.389	6.649	6.5118	6.3259	6.9316	6.8684	7.2356	6.5684	6.6658	6.9279	6.6833	6.8371	6.6532	6.5957	6.7336	6.7771	6.6906	6.7928	6.7153	6.9841	6.5739	6.5748	6.5558	6.8511	6.6884	6.7357	6.6474	6.6007	6.327	6.3808	6.4027	6.505	6.4371	6.6561	6.644
Os05g0525800|COMBINER_EST|Os05g0525800|8	LOC_Os05g45000.1, LOC_Os05g45010.1	Os05g0525800	Protein kinase-like domain containing protein.	6.5169	6.2225	6.6028	6.2664	6.2794	6.413	6.5591	6.1375	6.3718	6.2089	6.3589	6.4027	6.8078	6.286	6.2536	6.2537	6.3242	6.1517	6.3121	6.3376	6.4078	6.4136	6.3741	6.1536	6.3659	6.4643	6.189	6.1462	6.2193	6.2227	6.645	6.2677	6.2817	6.25	6.2463	6.2282	6.2241	6.6852	6.2438	6.2868	6.1735	6.3828	6.3398	6.2365	6.5668	6.3021
Os02g0577300|COMBINER_EST|Os02g0577300|8	LOC_Os02g36770.1	Os02g0577300	Glycosyl transferase, family 31 protein.	6.3145	6.4073	6.4136	6.3328	6.5118	6.2997	6.2508	6.5444	6.6959	6.3474	6.6113	6.2443	6.4167	6.5994	7.1554	6.3978	6.3915	6.3847	6.5222	6.4351	6.6028	6.2448	6.3238	6.3992	6.8018	6.6666	6.7961	6.6906	6.32	6.3719	6.4174	6.4046	6.3719	6.4593	6.6478	6.6374	6.5262	6.5801	6.3911	6.5862	6.4414	6.5037	6.4581	6.5487	6.5793	6.6684
Os05g0525600|COMBINER_EST|Os05g0525600|8	LOC_Os05g44990.1	Os05g0525600	Protein kinase domain containing protein.	6.3145	6.281	6.3306	6.3472	6.3952	6.3897	6.5274	6.4603	6.3279	6.9102	6.3589	6.2058	6.4795	6.4283	6.4422	6.2975	6.7421	6.4207	6.285	6.4728	6.5288	6.7201	6.2867	6.5713	6.4232	6.3081	6.4274	6.4319	6.546	6.4589	6.3879	6.4046	6.4422	6.4748	6.3371	6.4584	6.3663	6.2205	6.2674	6.4725	6.2437	6.3719	6.3339	6.345	6.257	6.2309
Os01g0206300|COMBINER_EST|Os01g0206300|8	LOC_Os01g10870.1	Os01g0206300	OsPK4.	6.4722	6.6599	6.7234	6.689	6.5771	6.5153	6.8996	6.5715	6.5159	6.6266	6.6113	6.376	6.634	6.4283	6.3959	6.3854	6.428	6.4585	6.4445	6.4546	6.4582	6.2448	6.3622	6.4636	6.2603	6.4078	6.3081	6.4763	6.4793	6.389	6.2741	6.2677	6.2579	6.387	6.2867	6.262	6.3663	6.4324	6.4287	6.3164	6.3916	6.4562	6.3738	6.564	6.4208	6.4304
Os04g0668400|mRNA|AK107558|CDS+3'UTR	LOC_Os04g57280.1	AK107558	Conserved hypothetical protein.	6.9398	6.2525	7.3723	6.2806	6.227	6.4015	6.432	6.8065	6.7225	6.153	6.2542	6.389	6.649	7.0683	6.8611	6.5579	6.428	6.498	6.3899	6.2577	6.2019	6.49	6.0517	6.3204	7.0751	6.9564	6.7961	6.3511	6.32	6.7301	6.325	6.2677	6.3033	6.4672	6.7987	6.3505	6.6151	6.5359	6.3689	6.6637	6.1735	6.4888	6.5343	6.6557	6.4208	6.7945
Os11g0487100|COMBINER|CI557079|x	LOC_Os11g29630.1	CI557079	(No Hit)	6.2542	6.3847	6.3999	6.5636	6.3268	6.413	7.6832	6.6241	6.5159	6.5944	7.0381	6.5951	7.0015	7.0171	6.9547	6.2758	6.6427	6.2494	6.3899	6.2896	6.2019	6.49	6.6141	6.2436	6.7208	6.7204	6.3081	6.3204	6.2697	6.3719	6.3333	6.1991	6.2579	6.24	6.326	6.34	6.3259	6.1629	6.4287	6.2691	6.2683	6.3212	6.5398	6.361	6.3446	6.5128
Os05g0228000|mRNA|AK101642|CDS+3'UTR	LOC_Os05g13970.1, LOC_Os05g13970.2	AK101642	Purine and other phosphorylases, family 1 protein.	6.6543	6.2225	6.1227	6.8745	6.1474	6.1947	6.4622	6.4172	6.3126	6.153	6.2885	6.3226	6.619	6.5492	6.431	6.2975	6.1986	6.1517	6.231	6.0912	6.2603	6.2662	6.1266	6.3587	6.2701	6.1474	6.3282	6.4227	6.236	6.117	6.2274	6.1878	6.1705	6.25	6.0933	6.319	6.2389	6.0992	6.101	6.1475	6.1964	6.3104	6.2918	6.1154	6.1438	6.1549
Os01g0934800|mRNA|Z34270|CDS+3'UTR	LOC_Os01g70850.1, LOC_Os01g70850.2	Z34270	Alpha/beta hydrolase fold domain containing protein.	6.7291	7.2299	6.3446	6.3328	6.5971	6.5379	6.1991	7.7552	6.5735	6.499	6.5419	6.5678	6.4308	6.6157	6.4072	6.6368	6.6083	6.3146	6.6398	6.9172	6.4414	6.6075	6.593	6.5458	6.6189	6.6869	6.8338	6.6047	6.6723	6.7153	7.8423	6.6735	6.6134	6.3953	6.5495	6.6038	6.5262	6.5969	6.7129	6.6451	6.4125	6.5196	6.6509	6.6272	6.4208	6.5772
Os11g0666200|COMBINER_EST|CI088445|6	LOC_Os11g44430.1	CI088445	Protein kinase domain containing protein.	7.4816	7.9713	7.5043	7.1977	7.632	7.633	7.0904	7.4127	8.0102	7.9479	7.1592	7.1741	7.7572	7.5623	7.018	6.5025	6.428	6.7392	6.9743	6.7877	6.3914	6.5765	6.5233	6.679	6.5406	6.5004	6.4897	6.6906	6.5941	6.4755	6.3018	6.4714	6.4024	6.887	6.5979	6.4205	6.9708	6.6538	6.781	6.8596	6.7146	6.5757	6.8584	7.2065	6.7969	8.0305
Os12g0137900|COMBINER|CI330866|6	LOC_Os12g04340.1	CI330866	(No Hit)	6.3705	6.3202	6.8447	7.7908	6.3721	6.2711	6.4622	6.3068	6.4857	6.5624	6.6426	7.4485	6.4946	6.3244	6.2536	7.2873	6.4856	6.5921	6.6398	6.4728	7.3233	6.8769	6.7146	7.3701	6.5957	6.7204	7.263	6.5896	8.3963	7.4933	7.093	6.993	7.1673	6.4513	7.9587	6.4005	7.3157	7.0644	7.0707	6.3164	6.6652	6.5969	6.4073	6.3895	6.7481	6.3297
Os09g0483100|mRNA|AK107051|CDS+3'UTR	LOC_Os09g31000.1	AK107051	Calcium-binding EF-hand domain containing protein.	6.1989	6.1268	6.0291	6.3328	6.0914	6.2106	6.2253	6.2079	6.1258	6.3913	6.1592	6.2954	6.5264	6.2205	6.1769	6.1445	6.2287	6.3146	6.2186	6.1518	6.3914	6.3792	6.2987	6.2818	6.3162	6.2047	6.3081	6.2209	6.2697	6.3546	6.1842	6.2795	6.1705	6.1694	6.1476	6.2184	6.2917	6.2205	6.2553	6.3728	6.2203	6.3	6.0495	6.2201	6.1959	6.1092
Os05g0165200|COMBINER_EST|Os05g0165200|8	LOC_Os05g07240.1	Os05g0165200	Conserved hypothetical protein.	6.7866	6.6473	6.6463	6.7508	6.5233	6.6238	6.5591	6.6647	6.7708	6.6266	6.8462	6.5117	6.785	6.7897	6.5538	7.1361	7.2846	7.2001	6.893	6.8871	6.8996	6.9018	6.9159	6.4636	6.7929	7.0901	7.0079	6.7526	6.7786	6.7761	6.6047	6.9633	6.8764	7.8149	6.8165	6.6202	6.7612	6.5716	6.5179	6.5298	6.4979	6.5828	6.6326	6.8164	6.5793	6.4183
Os05g0246300|mRNA|AK101313|CDS+3'UTR	LOC_Os05g15690.1	AK101313	Major pollen allergen Lol pI family protein.	6.5169	6.5358	6.3306	6.2932	6.227	6.1791	6.4622	6.1027	6.2216	6.2903	6.1592	6.4168	6.3722	6.0793	6.7341	6.2537	6.1986	6.1517	6.2573	6.1518	6.2019	6.304	6.2033	6.2818	6.4232	6.3297	6.5686	6.4024	6.1316	6.5084	6.6974	6.2795	6.2579	6.3218	6.1371	6.2405	6.4027	6.1963	6.2325	6.633	6.2203	6.3621	6.9786	6.2673	6.0913	6.4561
Os11g0184300|COMBINER_EST|Os11g0184300|8	LOC_Os11g08120.1, LOC_Os11g08160.1	Os11g0184300	Hypothetical protein.	6.4129	6.4073	6.3306	6.3894	7.01	6.3767	6.4944	6.2749	6.3428	6.499	6.3947	6.2573	6.619	6.3244	6.3619	6.6368	6.5408	6.4585	6.5092	6.507	6.5288	6.5232	6.3863	6.4373	6.4742	6.3297	6.2501	6.3018	6.546	6.4589	6.3879	6.6735	6.4752	6.5597	6.326	6.2741	6.3564	6.2948	6.6007	6.4725	6.4414	6.3621	6.2455	6.4371	6.6335	6.3572
Os07g0419100|COMBINER_EST|CI277013|6	LOC_Os07g23710.1	CI277013	Cytochrome P450 family protein.	7.7902	8.2235	8.2917	8.0738	8.4575	8.3653	8.5494	8.5773	8.4572	8.051	8.4444	8.5441	8.2697	8.5315	8.5243	6.691	6.6597	7.0522	6.8684	6.9686	6.7366	6.5232	7.294	6.5458	6.6997	6.7645	6.611	6.954	6.6571	6.4589	6.5396	6.9476	6.3928	6.4424	7.1196	7.1048	6.5507	7.0315	7.0769	6.8131	7.2802	7.2989	7.1633	7.9644	7.4605	7.0477
Os02g0511400|mRNA|AK119471|CDS+3'UTR	LOC_Os02g30714.1	AK119471	Short-chain dehydrogenase/reductase SDR family protein.	6.8634	6.8115	6.4566	7.1239	7.2967	7.4146	6.833	7.1356	7.4937	6.7226	6.8686	7.3201	6.7961	6.9543	7.0106	6.5579	6.5031	6.5726	6.5933	6.4008	6.2921	6.5656	6.3979	6.256	6.5957	6.6449	6.4897	6.552	6.3731	6.4064	6.3879	6.3239	6.525	6.716	7.37	7.3404	6.6741	6.7251	7.1302	6.8488	6.9468	6.5196	6.7981	7.0882	6.8516	7.1754
Os05g0370900|COMBINER_EST|Os05g0370900|8	LOC_Os05g30780.1	Os05g0370900	Methylesterase.	7.222	7.5461	7.7828	7.5954	7.5197	7.6538	7.6933	7.6848	7.5376	7.2951	7.6002	7.5906	7.1607	7.1638	7.4743	7.1267	7.6956	7.6466	7.1529	7.688	7.6249	7.4191	7.3177	7.9367	6.8752	7.7391	7.4267	7.2214	7.9025	7.8505	7.6753	7.2153	7.0678	7.1646	7.5366	7.0513	6.8665	6.9836	6.8793	7.2488	6.8881	7.0313	7.4825	7.4412	7.1811	6.9508
Os10g0524500|mRNA|AK119563|CDS+3'UTR	LOC_Os10g38050.1	AK119563	Mandelonitrile lyase-like protein.	6.6276	6.3474	7.623	7.1816	6.7422	6.7201	7.0073	6.487	6.6039	6.8138	7.2082	6.9172	8.0166	7.621	8.1831	6.5025	6.6083	6.4585	6.703	6.6159	6.2603	6.7113	6.7526	6.4373	6.5337	6.6143	6.5178	6.4596	6.4614	6.3719	6.493	6.653	6.6134	6.4194	6.4447	6.5334	6.3663	6.7251	6.6839	6.4725	6.3593	6.6265	6.5908	6.6272	6.5319	6.5326
Os06g0165200|COMBINER_EST|Os06g0165200|8	LOC_Os06g06940.1	Os06g0165200	Protein kinase family protein.	6.7521	7.2422	7.0959	7.074	7.1983	7.1834	7.2055	7.4127	7.3621	6.643	7.0798	7.5635	6.3875	6.5591	6.7818	6.7396	7.1175	6.9129	7.0031	7.1152	6.6729	6.9309	6.6544	6.7063	6.6942	6.447	6.6327	7.2214	6.8075	6.9614	7.3145	6.9139	6.6938	6.9322	6.8258	6.9993	6.6437	6.7555	6.781	7.4204	6.8037	6.8095	7.1069	7.1688	7.0709	6.9022
Os05g0366000|COMBINER_EST|Os05g0366000|8	LOC_Os05g30300.1	Os05g0366000	Glycoside hydrolase, family 1 protein.	6.1702	6.2525	7.1573	6.3472	6.3496	6.2561	6.4944	6.3707	6.1422	6.3184	6.2542	6.0612	6.4946	6.2464	6.1631	6.1445	6.3242	6.4207	6.4697	6.4008	6.7704	6.0987	6.3238	6.2044	6.3409	6.4732	6.2501	6.2209	6.2193	6.4413	6.7535	6.1221	6.0844	6.387	6.2867	6.0685	6.4406	6.1963	6.314	6.0918	7.5098	6.3104	6.1713	6.2201	6.317	6.2151
Os09g0322400|mRNA|AK062723|CDS+3'UTR	LOC_Os09g15365.1	AK062723	Hypothetical protein.	6.8634	6.9644	7.026	6.7367	6.761	6.6238	7.1297	6.972	7.0112	7.2448	6.9934	7.1505	8.5856	7.5366	7.5234	6.9432	7.2132	6.7884	6.7319	6.9686	6.9405	6.7961	6.5708	6.7063	6.5205	6.7645	6.7961	6.5896	6.8346	6.5253	6.5543	6.7112	6.5062	6.7506	7.1735	6.8177	6.4107	6.5881	6.5179	6.8966	6.5837	6.5676	6.3463	6.7257	6.6335	6.6684
Os06g0692600|mRNA|AK110462|CDS+3'UTR	LOC_Os06g47750.1	AK110462	Protein kinase domain containing protein.	6.1416	6.2225	6.3306	6.0902	6.2151	6.241	6.1735	6.1375	6.1258	6.0704	6.3232	6.1784	6.4308	6.3514	6.1241	6.3462	6.5031	6.2653	6.231	6.2433	6.3564	6.2248	6.1015	6.2942	6.3575	6.2047	6.2107	6.1992	6.2193	6.2065	6.1669	6.3818	6.2579	6.2969	6.316	6.2741	6.2734	6.1963	6.303	6.3044	6.2437	6.2211	6.3041	6.2513	6.1609	6.1549
Os11g0649400|COMBINER|CI412290|6	LOC_Os11g42940.1	CI412290	(No Hit)	6.2839	6.1593	6.2755	6.1888	6.2417	6.2247	6.5904	6.1734	6.1584	6.7226	6.1901	6.2443	6.3151	6.2591	6.3012	6.123	6.0189	6.0903	6.231	6.1353	6.1447	6.1209	6.3238	6.1668	6.1126	6.37	6.2697	6.2102	6.1495	6.1523	6.4764	6.0706	6.1705	6.1245	6.2062	6.2073	6.0975	6.3646	6.314	6.23	6.1607	6.1279	6.2574	6.1495	6.1959	6.1891
Os04g0659200|mRNA|AK102258|CDS+3'UTR	LOC_Os04g56420.1	AK102258	Conserved hypothetical protein.	6.2839	6.2665	6.3577	6.3066	6.254	6.2106	6.3259	6.2425	6.2216	6.3474	6.0777	6.3358	6.2874	6.2336	6.2536	6.3978	6.4665	6.4783	6.4177	6.305	6.3742	6.1881	6.3741	6.3331	6.3241	6.37	6.3282	6.172	6.2193	6.3217	6.396	6.1878	6.411	6.2786	6.1858	6.2184	6.3157	6.2205	6.303	6.1609	6.2683	6.2552	6.1026	6.2979	6.3024	6.1891
Os01g0950000|mRNA|AK064627|CDS+3'UTR	LOC_Os01g72160.1	AK064627	Glutathione S-transferase, C-terminal domain containing protein.	6.399	6.4325	6.3306	6.1392	6.5004	6.3897	6.5591	6.4019	6.3718	6.1249	6.3769	6.4027	6.8983	6.8144	6.6955	6.1656	6.1105	6.2494	6.6168	6.4008	6.2921	6.3906	6.6335	6.3204	6.7386	6.6449	6.5475	6.2809	6.2525	6.2548	6.2198	6.3351	6.2579	6.25	6.2563	6.3608	6.1817	6.2205	6.3689	7.0382	6.2916	6.4228	6.3398	6.2201	6.317	6.3164
Os05g0393800|mRNA|AK069074|CDS+3'UTR	LOC_Os05g32720.1	AK069074	Protein of unknown function DUF221 domain containing protein.	6.4292	6.1593	6.3033	7.7252	6.2417	6.2711	6.1476	6.2079	6.2052	6.2089	6.3232	6.4305	6.1852	6.2726	7.9281	6.2093	6.3242	6.3486	6.1936	6.2122	6.2921	6.3906	6.1776	6.256	6.2325	6.2867	7.8288	6.2907	6.3379	6.5084	6.2379	6.3135	6.2369	6.2641	6.2663	6.2966	6.1313	6.1963	6.2553	6.2437	6.1735	6.1099	7.6664	6.2828	6.3954	6.4183
Os07g0638600|COMBINER_EST|Os07g0638600|8	LOC_Os07g44460.1	Os07g0638600	Peroxidase 1.	6.3567	6.2225	6.3577	6.3749	6.3952	6.3136	6.4037	6.3389	6.3279	7.4491	6.4672	6.2954	6.6047	6.2064	6.2273	6.3213	6.1986	6.217	6.4177	6.3692	6.3564	6.479	6.3495	6.2294	6.3241	6.428	6.3189	6.2407	6.1495	6.1891	6.3806	7.4262	6.2036	6.2876	6.689	6.262	6.2389	7.1222	6.1847	6.23	6.3377	6.2101	6.2574	6.2673	6.317	6.1805
Os02g0762900|COMBINER|CI260992|6	LOC_Os02g52540.1	CI260992	(No Hit)	6.7291	6.5847	6.6463	6.5636	6.8131	6.7462	6.961	6.7049	7.2195	6.6907	6.9543	6.7292	6.4627	6.4926	6.638	6.265	6.3409	6.498	6.6275	6.321	6.4582	6.4356	6.3238	6.2688	8.2994	6.6734	6.4179	6.5596	6.3906	6.7153	6.4246	6.3351	6.3719	8.268	6.4076	6.4205	6.5373	6.5456	6.6159	6.4162	6.4524	6.5591	6.7333	6.6272	6.8335	6.5196
Os01g0934700|mRNA|AK072603|CDS+3'UTR	LOC_Os01g70840.1, LOC_Os01g70840.2	AK072603	Esterase/lipase/thioesterase domain containing protein.	6.458	6.3067	6.3033	7.9529	6.3952	6.6238	6.2875	6.4019	6.3126	6.263	6.2885	6.2312	6.446	6.3795	6.3726	6.5025	6.357	6.498	6.1825	6.5248	6.2307	6.5232	6.2746	6.256	6.3409	6.3397	6.2883	6.2809	6.7928	6.389	6.5684	6.3938	6.2154	6.2924	6.2258	6.3608	6.2796	6.2696	6.2438	6.3208	6.2203	6.2552	6.3224	6.4691	6.3693	6.5196
Os03g0195800|mRNA|AK103007|CDS+3'UTR	LOC_Os03g09970.1, LOC_Os03g09970.4, LOC_Os03g09970.2, LOC_Os03g09970.3	AK103007	High affinity sulphate transporter.	6.343	6.2225	6.3861	6.2009	6.4786	6.4604	6.133	6.3238	6.4857	6.5482	6.1434	6.2954	6.4946	6.5591	8.52	6.1656	6.4665	6.5921	6.7222	6.6159	6.2921	6.2556	6.1385	6.3331	6.2876	6.447	6.2295	6.2907	6.4256	7.2609	6.6599	6.1329	6.1383	6.3914	6.2463	6.1741	6.1546	6.3189	6.1969	6.122	6.208	6.2101	6.4015	6.4049	6.4327	6.3021
Os02g0462500|mRNA|AK063739|UTR	LOC_Os02g26404.1, LOC_Os02g26404.2	AK063739	Non-protein coding transcript, putative npRNA.	7.5334	7.4495	7.4288	7.3192	7.4125	7.4659	7.2573	7.2844	7.5323	7.8024	7.6277	7.3376	7.1264	7.3967	7.3458	6.899	6.6083	6.8983	7.0454	6.9565	6.8535	6.966	6.8545	6.854	7.1106	7.1083	6.8141	7.0955	7.0779	6.9481	6.9332	6.9555	6.9657	8.195	7.1397	7.5283	7.3279	7.4445	7.4561	7.3607	7.5024	7.486	7.4345	7.3665	7.4828	7.3049
Os01g0620800|mRNA|AK108846|CDS+3'UTR	LOC_Os01g43280.1	AK108846	UDP-glucuronosyl/UDP-glucosyltransferase family protein.	6.1416	6.3601	6.3446	6.689	6.3268	6.3514	6.912	6.1375	6.1894	6.4348	6.2542	6.2312	6.6786	6.1514	6.1505	6.4487	6.1986	6.217	6.3256	6.2122	6.2603	6.2448	6.2513	6.2294	6.164	6.2632	6.1992	6.2407	6.3731	6.1891	6.2379	6.1552	6.2579	6.1751	6.1858	6.1262	6.304	6.1741	6.2087	6.21	6.2437	6.2893	6.2335	6.3749	6.2264	6.2064
Os07g0653900|COMBINER_EST|CI396090|0	LOC_Os07g46030.1	CI396090	ARM repeat fold domain containing protein.	6.343	6.2941	6.2335	6.2664	6.3841	6.4255	6.4037	6.4019	6.3859	6.263	6.2219	6.2192	6.649	6.6076	6.477	6.1886	6.2593	6.2977	6.5451	6.4186	6.2019	6.2448	6.2513	6.256	6.6134	6.428	6.2883	6.4596	6.32	6.2227	6.2916	6.3351	6.3259	6.3044	6.4905	6.2741	6.3477	6.3417	6.3806	6.327	6.3148	6.4027	6.4366	6.4049	6.287	6.5006
Os06g0707000|COMBINER_EST|CI249346|6	LOC_Os06g49300.1	CI249346	Protein of unknown function DUF563 family protein.	6.7291	6.719	6.7234	6.5975	6.5971	6.5933	6.2629	6.5715	6.5159	6.499	6.6273	6.3226	6.3875	6.2064	6.3259	6.3089	6.3242	6.3486	6.5933	6.5818	6.8398	6.8141	6.6335	6.876	6.6673	6.5185	7.0216	7.0617	7.1442	7.1445	6.7994	6.7019	6.7142	6.9706	6.844	6.9311	7.3846	6.8562	7.04	6.7306	6.6816	7.0562	6.9478	6.7383	6.9446	6.7851
Os11g0119200|mRNA|AK103124|CDS+3'UTR	LOC_Os11g02670.1	AK103124	Cytochrome P450 family protein.	6.4722	6.8318	6.9161	6.4032	6.646	6.6994	6.4944	6.5981	6.8044	6.3184	6.4299	6.6348	6.7072	6.964	6.6854	6.5173	6.9173	6.943	6.6168	6.5437	6.6392	6.555	6.6754	6.5187	6.8752	6.861	6.7771	6.5432	6.5941	6.5597	6.6203	6.4933	6.5543	6.5431	6.5156	6.6374	6.6032	6.5359	6.4101	6.4502	6.3916	6.6265	6.6326	6.5325	6.5668	6.6948
Os10g0552200|COMBINER|CI240989|6	LOC_Os10g40470.1	CI240989	(No Hit)	6.1416	6.1593	6.1227	6.1392	6.2912	6.1621	6.1605	6.2079	6.2216	6.0704	6.2378	6.1921	6.0628	6.1233	6.1505	6.265	6.1986	6.1992	6.1595	6.2122	6.2019	6.1353	6.1776	6.1422	6.164	6.0737	6.1299	6.1369	6.2697	6.0192	6.1499	6.0806	6.1262	6.1447	6.2166	6.0685	6.1948	6.1629	6.0187	6.1827	6.1735	6.3	6.1962	6.1495	6.0913	6.164
Os07g0537900|mRNA|AK103108|CDS+3'UTR	LOC_Os07g35340.1, LOC_Os07g35340.2, LOC_Os07g35340.3	AK103108	SRK3 gene.	6.4868	6.7087	6.4136	6.0902	6.5872	6.5835	6.3514	7.2716	7.7049	6.7527	6.5045	6.4027	6.5576	7.0001	6.638	6.9316	6.1686	6.3486	7.3366	6.6499	6.2603	6.5339	6.6141	6.4373	6.5478	6.6362	6.3879	6.7251	6.3379	6.701	6.6529	6.2218	6.1705	6.2593	6.4727	6.2184	6.3663	6.3417	7.0059	6.4102	6.5673	6.966	6.9828	7.0423	6.6335	6.4249
Os06g0231600|COMBINER_EST|Os06g0231600|8	LOC_Os06g12560.1	Os06g0231600	Zn-finger, RING domain containing protein.	6.8414	7.5231	6.5422	7.1625	6.8948	6.8946	7.2409	7.0006	7.3184	6.8138	6.801	6.6472	7.02	6.8334	6.5214	8.9896	9.0031	8.0995	7.6681	7.796	7.9933	7.9678	7.5823	8.7274	6.8837	7.0135	7.256	7.4123	8.1979	7.8068	7.5338	7.2516	7.3925	6.8815	7.0836	7.2291	7.6735	7.4006	7.3957	7.189	6.9878	7.1946	6.8848	7.2563	7.352	6.8835
Os09g0541100|COMBINER_EST|Os09g0541100|8	LOC_Os09g36940.1	Os09g0541100	Plastocyanin-like domain containing protein.	7.145	7.6047	7.402	7.0045	7.2917	7.1834	6.9377	7.2472	7.5498	7.443	7.1592	8.4478	7.3176	7.2318	7.1751	7.0662	7.1428	7.0103	7.2967	7.466	7.7683	6.8472	6.9322	6.8038	6.7671	6.7398	6.7358	7.3465	7.4669	6.7153	6.8326	6.9217	6.9976	7.1126	7.4257	7.3085	6.8829	7.2354	7.7119	7.9106	7.5191	7.3398	7.5446	7.9598	7.5154	7.1363
Os05g0417600|COMBINER_EST|CI239595|6	LOC_Os05g34500.1	CI239595	Hypothetical protein.	8.0826	8.0933	8.4264	7.6501	7.6395	7.434	8.0028	8.0898	7.9912	7.895	7.9828	7.7197	7.9962	7.8831	8.2606	6.4217	6.5031	6.498	6.5222	6.5437	6.5288	6.6833	6.4986	6.3587	6.6484	6.6073	6.3675	6.7376	6.4256	6.5597	6.6287	6.6735	6.7569	6.9193	7.4344	7.4324	7.0799	7.0699	7.2346	7.0709	7.3263	7.3204	7.6621	7.4578	7.1119	7.4988
Os11g0503900|mRNA|AK061183|CDS+3'UTR	LOC_Os11g30810.1	AK061183	Sulfotransferase family protein.	6.5014	6.3202	6.4136	6.4801	6.4786	6.5153	6.3767	6.2425	6.457	6.5624	6.7264	6.4305	6.7344	6.7589	6.7994	6.3978	6.357	6.3486	6.4697	6.3692	6.6028	6.4356	6.6335	6.412	6.4742	6.4078	6.3879	6.597	7.605	6.4589	6.4103	6.4167	6.4538	6.4239	6.4983	6.4961	6.9818	6.4644	6.6907	6.8872	6.6321	6.6265	6.6969	6.4691	6.6335	6.3696
Os02g0214400|mRNA|AK101009|CDS+3'UTR	LOC_Os02g12300.1	AK101009	Pectate lyase homolog (EC 4.2.2.2) (Fragment).	6.3288	6.2941	6.3577	6.3199	6.3611	6.4937	6.1991	6.2425	6.4712	6.3616	6.5959	6.3226	7.4025	7.3253	6.7631	6.8014	6.2903	6.9129	6.4177	6.305	6.3248	6.426	6.2746	6.3331	6.6301	6.9466	6.5475	6.3511	6.1495	6.3546	6.2916	6.3135	6.1705	6.3044	6.4447	6.381	6.3992	6.5716	6.5004	6.2033	6.1607	6.3928	6.3965	6.345	6.1959	6.287
Os09g0562600|mRNA|AK102702|CDS+3'UTR	LOC_Os09g38910.1	AK102702	EGF-like calcium-binding domain containing protein.	6.7995	6.7303	6.4419	6.5636	6.822	6.7201	6.9838	7.0555	6.972	7.1508	6.7662	6.6348	7.0394	6.8521	6.8923	6.4217	6.2903	6.498	6.6515	6.3692	6.5658	6.458	6.583	8.6845	6.3741	6.5521	6.6966	6.5824	6.3906	6.5253	6.3729	6.3818	6.3033	6.9221	6.5329	6.5158	6.569	6.6614	6.6159	6.4282	6.55	6.4722	6.9183	6.7916	6.8242	6.7129
Os04g0655000|COMBINER_EST|Os04g0655000|8	LOC_Os04g56090.1	Os04g0655000	Protein kinase domain containing protein.	6.343	6.3729	6.4419	6.3199	6.3721	6.4255	6.3007	6.4318	6.4287	6.3184	6.5045	6.3226	6.4308	6.4727	6.4537	6.4487	7.1655	7.29	6.4177	7.0714	7.221	6.3365	6.6544	7.1754	6.5659	6.5273	7.5201	6.3402	6.6428	6.8059	6.3018	6.4167	6.3928	6.5344	6.6646	6.34	6.4667	6.6388	6.7207	6.505	6.6652	6.7793	6.5343	6.8413	7.0982	6.4183
Os10g0411500|mRNA|AK072572|CDS+3'UTR	LOC_Os10g27170.1	AK072572	IQ calmodulin-binding region domain containing protein.	6.2136	6.1593	6.2193	6.3615	6.3035	6.2711	6.3259	6.2079	6.2532	6.3328	6.3589	6.4851	6.3288	6.2464	6.3726	6.4338	6.357	6.3847	6.4574	6.5818	6.3914	6.74	6.5708	6.4907	6.4606	6.2274	6.408	6.4938	6.6272	6.3546	6.4174	6.4933	6.4024	6.3218	6.5726	6.3608	6.5062	6.3876	6.526	7.1015	6.4021	6.3621	6.3166	6.314	6.2264	6.2941
Os06g0652200|mRNA|AK108530|CDS+3'UTR	LOC_Os06g44250.1	AK108530	Hly-III related proteins family protein.	7.1076	7.0047	7.2404	7.1816	7.2619	7.068	7.1494	7.3425	7.9949	7.5733	7.5236	7.2552	6.5889	6.7826	6.9189	7.3312	7.4041	8.0492	7.2183	7.3847	7.3813	7.0569	7.1848	7.1563	7.5891	7.5212	7.351	7.395	6.7349	6.9761	7.093	7.1509	7.297	6.9484	7.2981	7.1851	7.1858	7.2354	7.2547	7.8756	7.5423	7.5234	7.7195	7.177	7.1546	7.2315
Os06g0692500|COMBINER|CI196556|6	LOC_Os06g47740.1	CI196556	(No Hit)	6.3705	6.1268	6.1878	6.2009	6.3496	6.2997	6.0943	6.3389	6.2378	6.138	6.6113	6.2698	6.3151	6.3795	6.1891	6.4217	6.357	6.3146	6.2715	6.3692	6.3248	6.4136	6.2033	6.3587	6.3741	6.3081	6.5274	6.3018	6.2865	6.3042	6.3806	6.2218	6.1705	6.24	6.4631	6.2511	6.2917	6.152	6.1356	6.2691	6.1035	6.3621	6.2098	6.2979	6.1609	6.1891
Os06g0325900|COMBINER_EST|Os06g0325900|8	LOC_Os06g22020.1	Os06g0325900	Cytochrome P450 71C4 (EC 1.14.-.-).	6.399	6.3333	6.6973	6.1516	6.5233	6.4835	6.2629	6.1375	6.6959	6.6907	6.2885	6.2443	6.2376	6.2726	6.3844	6.5173	6.3915	6.4207	6.4445	6.305	6.2449	6.2062	6.1266	6.598	6.2325	6.3995	8.7953	6.2907	6.6428	6.626	6.4031	7.0377	6.1262	6.2185	6.2258	6.2282	6.2526	6.3417	6.2797	6.217	6.3148	6.2329	6.3853	6.2513	6.4729	6.3164
Os03g0188100|COMBINER_EST|CI477332|6	LOC_Os03g08900.1	CI477332	Multi antimicrobial extrusion protein MatE family protein.	6.9756	7.2796	6.9941	7.2819	8.1138	7.3867	6.912	6.6241	6.9361	7.6015	6.9934	7.1809	7.0015	6.7897	6.5752	9.1078	7.7572	7.2457	7.9387	7.5283	7.1788	7.7159	7.7582	7.8308	6.8394	7.2896	6.8338	7.7294	7.5368	7.0643	7.429	6.9555	7.269	7.0808	6.844	7.1164	8.824	7.1559	7.4238	8.8981	7.3881	7.0866	6.705	6.8295	6.4208	7.0634
Os06g0166500|mRNA|AK102541|CDS+3'UTR	LOC_Os06g07040.1	AK102541	AUX/IAA protein family protein.	6.2542	6.2525	6.3306	6.5636	6.3035	6.2997	6.685	6.3389	6.6566	6.5315	6.3407	6.4168	6.2376	6.2464	6.3498	6.9316	6.2287	6.3146	6.2715	6.4008	6.4929	6.5123	6.4342	6.5713	6.2226	6.3081	6.2295	6.3726	6.3731	6.3217	6.325	6.594	6.7968	6.5008	6.6646	6.3505	6.3762	6.2837	6.6839	6.4939	6.8343	6.8848	6.3166	6.4049	6.3693	6.3164
Os07g0646800|mRNA|AK071716|CDS+3'UTR	LOC_Os07g45260.1	AK071716	Avr9/Cf-9 rapidly elicited protein 231.	6.1702	6.1751	6.1541	6.0644	6.227	6.3394	6.1735	6.3707	6.3428	6.1819	6.1749	6.2954	6.2119	6.1923	6.2883	6.5025	6.1686	6.3146	6.231	6.3376	6.2603	6.1695	6.3113	6.2818	6.1546	6.1936	6.3081	6.0782	6.2525	6.2227	6.2465	6.1552	6.2154	6.2641	6.3052	6.1644	6.1611	6.2696	6.5096	6.1755	6.1035	6.2893	6.2918	6.1858	6.1609	6.2401
Os05g0339300|mRNA|AK109898|CDS+3'UTR	LOC_Os05g27350.1	AK109898	Hypothetical protein.	6.2839	6.3333	6.4136	6.4645	6.227	6.241	6.4466	6.1734	6.457	6.7226	6.2542	6.2443	6.7344	6.2726	6.2018	6.2758	6.2903	6.3146	6.5222	6.305	6.4929	6.2448	6.3979	6.2169	6.1958	6.5185	6.1499	6.2907	7.6288	6.3386	6.746	6.2901	6.5543	6.2185	6.5979	6.1644	6.4288	6.7901	6.2797	6.2373	6.2317	6.7395	6.3166	6.2201	6.6221	6.4808
Os02g0650300|mRNA|AK063464|CDS+3'UTR	LOC_Os02g43410.1, LOC_Os02g43410.2	AK063464	Oligopeptide transporter OPT superfamily protein.	6.6153	6.2941	6.4419	6.2148	6.3268	6.5379	6.275	6.2749	6.6179	6.0704	6.1592	6.349	6.1117	6.2726	6.2536	6.2758	6.4086	6.3146	6.2573	6.167	6.4929	6.304	6.3741	6.3719	6.3836	6.3297	6.3282	6.4024	6.3547	6.3719	6.3018	6.3351	6.3259	6.5314	6.3472	6.1852	6.304	6.3189	6.3247	6.8872	6.3377	6.3212	6.622	6.2828	6.5668	6.906
Os04g0654500|COMBINER|CI560562|6	LOC_Os04g56040.1	CI560562	(No Hit)	7.3649	8.6423	8.5165	8.2928	8.5265	8.6075	8.4554	8.2891	8.8624	8.1172	8.1824	8.7277	7.9405	7.732	7.5046	7.3948	8.4109	8.5667	7.357	8.1428	8.2565	7.1697	7.7952	8.2902	6.7386	6.874	7.3263	7.0159	8.3255	8.1814	7.1407	7.006	7.0155	7.2261	7.5366	7.4833	7.2898	7.4958	7.443	7.3012	7.3552	7.4151	7.0952	8.8985	8.3812	7.0028
Os08g0376500|COMBINER_EST|Os08g0376500|8	LOC_Os08g28880.1	Os08g0376500	Patatin (Fragment).	6.1845	6.3729	6.4712	6.511	6.4576	6.4255	6.5904	6.4318	6.5159	6.7226	6.3947	6.5117	6.4308	6.3795	6.4645	6.475	6.523	6.498	6.3899	6.5437	6.5116	6.304	6.2513	6.2818	6.2701	6.3897	6.458	6.4125	6.3547	6.2877	6.309	6.2218	6.3719	6.2835	6.5156	6.2966	6.298	6.4324	6.3689	6.1609	6.3031	6.3621	6.3281	6.4218	6.287	6.2564
Os08g0540900|mRNA|AK111094|CDS+3'UTR	LOC_Os08g42800.1	AK111094	Conserved hypothetical protein.	7.4507	7.6288	7.5842	7.1625	7.4461	7.3582	8.3192	7.7505	8.6215	7.9894	7.6624	7.57	8.3064	7.6889	7.8595	7.2695	7.2019	8.7687	6.9812	6.8022	6.3914	6.5656	6.6544	7.2758	6.8528	6.9653	7.3136	6.954	6.4256	6.6858	6.7535	6.3578	6.525	6.9667	6.9861	7.4362	6.6071	6.8839	7.2984	6.9111	6.7969	7.1946	7.0779	7.3665	7.2286	7.3085
Os12g0511200|mRNA|AK106737|CDS+3'UTR	LOC_Os12g32640.1	AK106737	Hly-III related proteins family protein.	6.399	6.3333	6.3033	6.2932	6.2794	6.2862	6.3767	6.3872	6.457	6.263	6.2219	6.2824	6.2874	7.1569	6.3012	6.9316	8.1136	8.1498	10.286	10.68	11.544	10.211	11.316	11.234	8.7708	9.0044	10.584	11.24	10.985	11.831	8.5302	8.5745	8.5919	6.3134	6.2663	6.2741	6.6647	6.4215	6.7207	6.21	6.5071	6.2662	6.3516	6.345	6.6784	6.6373
Os06g0338700|COMBINER_EST|Os06g0338700|8	LOC_Os06g23140.1	Os06g0338700	Copper amine oxidase family protein.	7.4047	6.4987	6.2755	6.3749	7.896	6.4835	6.4944	7.181	6.9823	6.1819	6.3589	6.9523	7.1014	7.3305	7.5376	6.5723	6.6427	7.0103	6.8141	6.9013	6.9405	6.7201	6.6956	7.0238	6.7929	6.7939	7.0813	6.597	7.1228	7.2794	6.5482	6.3351	6.3928	6.3701	6.2867	6.3505	6.6032	6.4547	6.3911	8.7448	6.4414	6.432	6.603	6.9798	7.7004	6.5326
Os07g0537600|COMBINER_EST|Os07g0537600|8	LOC_Os07g35330.1	Os07g0537600	Protein of unknown function DUF26 domain containing protein.	6.1117	6.2066	6.204	6.1648	6.2912	6.241	6.1735	6.3068	6.4287	6.153	6.4299	6.1382	6.4308	6.5994	6.1241	6.2425	6.3915	6.3486	6.285	6.305	6.5288	6.1695	6.3495	6.2818	6.3162	6.447	6.7161	6.1808	6.3547	6.2877	6.1842	6.1112	6.1383	6.3218	6.5813	6.3608	6.2855	6.3876	6.2553	6.1609	6.2683	6.1697	6.2098	6.1858	6.1265	6.2564
Os09g0323700|COMBINER_EST|Os09g0323700|8	LOC_Os09g15500.1	Os09g0323700	Haem peroxidase, plant/fungal/bacterial family protein.	6.547	6.8506	7.0862	6.7648	6.5667	6.6444	6.5757	6.8935	6.9361	6.7527	6.4672	6.5395	6.402	6.4926	6.2763	6.5314	6.8066	6.7884	7.2526	6.7153	6.8535	6.5765	6.3741	6.4763	6.3741	6.4377	6.3675	7.5491	6.8346	6.745	6.3879	6.5324	6.486	6.7614	6.3052	6.4584	7.4582	6.3524	6.314	6.6451	6.3148	6.3212	7.0352	6.5802	6.7375	6.6314
Os04g0293700|mRNA|AK106564|CDS+3'UTR	LOC_Os04g22720.1	AK106564	Conserved hypothetical protein.	7.1647	7.7152	7.0359	6.9577	7.3287	7.6501	7.1588	7.3494	7.3093	7.4365	6.9543	7.0053	7.2825	7.6842	6.7432	7.5611	7.0929	7.3008	7.3366	7.2323	6.9657	7.1332	7.2106	6.8038	7.301	7.4157	7.052	7.0478	6.7928	7.1563	7.165	7.2153	6.9487	7.4786	7.3374	7.3668	7.3552	7.2128	7.0707	7.2036	7.1349	7.3474	7.2127	7.0698	6.9054	7.5413
Os06g0151700|mRNA|AK106925|CDS+3'UTR	LOC_Os06g05830.1	AK106925	Protein kinase domain containing protein.	6.9854	7.052	7.0674	7.1338	7.1589	7.1199	7.5463	7.2906	7.1584	7.1777	7.6967	7.4485	7.6716	7.861	8.2221	6.6	6.4665	6.3486	6.3121	6.3376	6.4582	6.9018	6.4986	6.4636	6.6424	6.7763	6.4681	6.4857	6.3906	6.389	6.3729	6.5122	6.5935	6.3134	6.698	6.8022	6.3947	6.4547	6.5837	6.5743	6.5673	6.9495	6.5943	6.6272	6.3693	6.494
Os04g0421900|mRNA|AK066958|CDS+3'UTR	LOC_Os04g34450.1	AK066958	Conserved hypothetical protein.	7.4255	7.0982	7.1573	7.7369	7.3581	7.304	7.5961	7.6038	7.6074	7.6703	7.4004	7.4252	7.2901	7.5873	7.3587	8.3338	7.8515	8.0492	7.3033	7.0714	7.1903	7.4503	7.322	7.3701	7.797	7.7733	7.3136	7.3042	7.2408	7.249	7.4731	7.7505	7.6485	7.3868	7.5676	7.6145	7.5166	7.5977	7.4238	7.3072	7.6319	7.5273	7.3	7.3985	7.3988	7.5669
Os02g0781900|COMBINER|CI234614|6	LOC_Os02g54100.1	CI234614	(No Hit)	6.8634	7.1356	6.8447	6.7211	6.9466	6.5153	7.5236	7.7552	6.7095	6.9326	6.6113	6.5117	7.9405	6.5678	6.7631	6.3462	6.428	6.5726	6.5222	6.2741	6.2449	6.3143	6.2987	6.6402	6.4305	6.5444	6.8338	6.4763	6.6272	6.5084	6.3656	6.3351	6.2369	6.6023	6.4447	6.4961	6.5463	6.678	6.7352	6.5743	6.5987	6.7049	6.7184	6.7916	6.7182	6.4677
Os06g0149700|mRNA|AF073698|CDS+3'UTR	LOC_Os06g05690.1	AF073698	Cysteine synthase (EC 4.2.99.8).	6.2405	6.1907	6.1541	6.0644	6.1474	6.1621	6.0793	6.1734	6.2216	6.2224	6.2717	6.1382	6.0989	6.3514	6.0967	6.1989	6.1986	6.1992	6.1485	6.3376	6.1728	6.1209	6.1901	6.0384	6.2418	5.9989	6.5686	6.1891	6.3731	6.117	6.1318	6.0259	6.192	6.1386	6.2867	5.9949	6.168	6.152	6.2913	6.1893	6.0369	6.0687	6.2216	6.1672	6.1073	6.1891
Os01g0661700|mRNA|AK072040|UTR	LOC_Os01g47280.1	AK072040	Non-protein coding transcript, unclassifiable transcript.	6.6809	7.052	7.0158	6.7508	7.0903	6.9633	7.0073	6.8725	7.2486	7.2775	6.8686	6.7401	6.1365	6.4042	6.431	7.1861	6.7097	6.8494	6.6398	6.6827	6.2603	6.6075	6.6544	6.4509	6.2701	6.5674	6.189	6.8298	6.4614	6.4413	6.8326	6.6735	6.5748	6.24	6.7653	6.7042	6.2526	6.2559	6.3574	6.5176	6.3916	6.4027	6.2865	6.2513	6.2264	6.5944
Os01g0319400|mRNA|AK070361|CDS+3'UTR	LOC_Os01g21670.1	AK070361	Plant protein of unknown function family protein.	6.226	6.2665	6.5566	6.2148	6.2794	6.2711	6.4037	6.3238	6.4712	6.5147	6.8573	6.2058	6.402	6.3514	6.4537	7.0461	6.2903	6.3146	6.3768	6.6658	6.3089	6.304	6.2513	6.4261	6.2325	6.3605	6.298	6.796	6.2193	6.389	6.6599	6.7665	7.1865	6.5518	6.8165	6.319	6.3259	6.6942	6.8589	6.2814	6.2916	6.1894	6.3166	6.7122	6.3954	6.4059
Os12g0211500|mRNA|AK103606|5'UTR+CDS	LOC_Os12g10870.1	AK103606	Leucine-rich repeat, plant specific containing protein.	6.343	6.7408	6.3861	6.5636	6.6072	6.5933	6.4788	6.5852	6.5735	6.6907	6.3589	6.4582	6.5576	6.6532	6.5105	6.3462	6.7421	6.9979	6.7809	6.8598	6.785	6.479	8.371	6.8414	6.66	6.874	6.59	6.552	6.6875	6.701	6.3879	6.4046	6.3379	6.3383	6.3883	6.34	6.5828	6.4547	6.5004	6.5743	6.4979	6.4888	6.5662	6.5325	6.4208	6.4358
Os01g0356500|mRNA|AK070843|CDS+3'UTR	LOC_Os01g25440.1	AK070843	Thiamine pyrophosphokinase family protein.	7.5625	7.7108	7.5442	7.489	7.7218	7.6432	7.1404	7.633	7.5258	7.3799	7.7017	7.6482	7.4839	7.4882	7.3778	6.9792	6.8684	7.1166	6.9621	7.1968	7.2846	7.0917	6.908	6.9455	7.3039	7.5059	7.299	7.1501	7.066	7.1445	7.1605	7.2009	7.2109	7.286	7.2522	7.2177	7.0164	7.3963	7.18	7.3535	7.4177	7.6153	7.4616	7.4726	7.2618	6.8243
Os06g0115600|COMBINER_EST|CI539200|6	LOC_Os06g02520.1	CI539200	Conserved hypothetical protein.	6.1546	6.281	6.3033	6.2664	6.3268	6.1791	6.432	6.3068	6.1422	6.153	6.1901	6.5117	6.343	6.2988	6.338	6.2308	6.3242	6.2819	6.5222	6.305	6.4929	6.6355	6.2987	6.7312	6.2966	6.24	6.3482	6.3204	6.4958	6.3217	6.2916	6.3818	6.2251	6.4883	6.2965	6.2073	6.1817	6.4324	6.2325	7.3304	6.2683	6.2552	6.391	6.345	6.1959	6.6893
Os09g0394600|mRNA|AK065379|CDS+3'UTR	LOC_Os09g23140.1, LOC_Os09g23140.2	AK065379	Endonuclease/exonuclease/phosphatase family protein.	6.547	6.6473	6.3861	6.6607	6.7061	6.8642	6.7463	6.5852	7.2419	7.029	7.1515	6.9005	6.8983	7.1043	7.2952	6.9557	6.9313	6.7559	7.4692	7.2534	7.2846	7.3193	7.6152	7.9546	7.0148	7.0701	7.4267	7.4844	7.394	7.4655	7.3771	7.1089	7.3382	6.4712	6.4905	6.5855	6.7793	6.5274	6.6468	6.3839	6.3808	6.4722	6.7657	6.5963	6.7579	6.4183
Os01g0649200|mRNA|AK105142|CDS+3'UTR	LOC_Os01g46080.1, LOC_Os01g46080.2	AK105142	Hypothetical protein.	6.5169	6.9455	6.983	6.4949	7.1027	6.8309	7.1672	7.1728	7.1652	6.8383	7.1592	7.344	7.0924	7.4882	7.7058	7.0767	7.1175	6.9129	6.9338	6.8022	6.7366	7.1757	7.0489	7.3528	7.295	7.0701	7.6314	7.1213	6.8639	6.9481	7.205	6.7665	6.8462	6.8193	7.0161	6.7203	6.8545	6.6614	6.6322	6.825	6.5837	7.1076	7.1524	6.9163	6.7096	6.9428
Os07g0418500|mRNA|AK119557|CDS+3'UTR	LOC_Os07g23570.1	AK119557	Cytochrome P450.	6.226	6.1593	6.1227	6.3749	6.201	6.2561	6.314	6.2245	6.1258	7.1104	6.3232	6.2443	8.0084	6.2726	6.1631	6.2867	6.1105	6.217	6.4961	6.2122	6.1728	6.2859	6.7707	6.1536	6.4815	6.4172	6.2697	6.6264	6.0628	6.3042	6.4246	6.5324	6.5748	6.2924	6.2867	6.4005	6.3564	6.5456	7.1656	6.7422	6.789	6.5037	6.3041	6.3895	6.287	6.287
Os06g0564400|COMBINER_EST|BU673301|7	LOC_Os06g36830.1	BU673301	Cysteine synthase, chloroplast precursor (EC 2.5.1.47) (O-acetylserine sulfhydrylase) (O-acetylserine (Thiol)-lyase) (CSase B) (CS-B) (OAS-TL B).	6.2542	6.2525	6.3999	6.911	6.3496	6.3767	6.7164	6.3543	6.4435	6.7226	6.3232	6.3226	7.2106	6.5118	6.3498	6.7396	7.0671	6.6118	6.4445	6.4008	6.4929	6.5232	6.6141	6.4509	6.5591	6.6211	6.4897	6.4763	6.7181	6.4917	6.5077	7.1864	6.6134	6.379	6.3674	6.2966	6.3762	6.3189	6.5837	6.3044	6.4979	6.6046	6.3398	6.314	6.3446	6.3819
Os07g0253100|mRNA|AK069101|CDS+3'UTR	LOC_Os07g14920.1	AK069101	Hypothetical protein.	6.1702	6.1593	6.247	6.1888	6.254	6.241	6.3386	6.2749	6.2216	6.1249	6.1901	6.2954	6.2376	6.4283	6.1505	6.2537	6.5408	6.2494	6.4445	6.2741	6.5847	6.4136	6.2746	6.4636	6.3575	6.2632	6.2697	6.5019	6.2865	6.3042	6.6125	6.5423	6.5347	6.2641	6.6318	6.4005	6.53	6.3876	6.3574	6.2929	6.1496	6.3418	6.3463	6.2365	6.3312	6.2401
Os10g0552100|COMBINER_EST|CI260940|6	LOC_Os10g40460.1	CI260940	Physical impedance induced protein.	6.1416	6.1593	6.2755	6.2529	6.2665	6.2106	6.1074	6.1027	6.1742	6.1819	6.3407	6.1651	6.1365	6.2205	6.0708	6.1017	6.1986	6.1208	6.1373	6.2433	6.2307	6.2248	6.1776	6.256	6.1487	6.1098	6.1499	6.1629	6.184	6.1891	6.2198	6.177	6.2369	6.154	6.1858	6.2282	6.1313	6.2948	6.1847	6.21	6.1264	6.1279	6.1842	6.0827	6.1265	6.0947
Os02g0327500|mRNA|AK069802|CDS+3'UTR	LOC_Os02g22160.1	AK069802	Arabidopsis protein of unknown function DUF266 family protein.	6.399	6.3847	6.3577	6.5457	6.3952	6.4255	6.5591	6.5146	6.8806	6.7226	6.5797	6.5678	7.1698	7.0683	7.2183	6.1774	6.428	6.3847	6.5222	6.3376	6.2921	6.5232	6.2867	6.412	6.5276	6.5356	6.6643	6.441	6.4256	6.2877	6.265	6.4933	6.3495	6.3701	6.2369	6.4677	6.4365	6.3876	6.314	6.3044	6.3593	6.4027	6.3398	6.3749	6.4208	6.3946
Os01g0827600|mRNA|AK122173|CDS+3'UTR	LOC_Os01g61190.1	AK122173	Exo70 exocyst complex subunit family protein.	7.1994	7.121	7.0053	6.7211	7.1803	7.3235	6.6542	6.9353	7.174	7.0182	6.9934	6.8242	7.0745	7.3793	7.0799	6.5863	6.3915	6.4585	6.7417	6.6998	6.6729	6.9165	6.665	6.854	6.9491	6.8119	6.611	6.948	6.8639	6.626	6.7535	6.9555	7.0678	7.0379	7.4545	7.4472	7.1757	7.2846	7.3229	7.4341	7.3158	7.3826	7.362	7.1914	7.0912	7.2459
Os09g0323900|COMBINER_EST|Os09g0323900|8	LOC_Os09g15510.1	Os09g0323900	Haem peroxidase, plant/fungal/bacterial family protein.	7.1647	6.3847	6.7361	6.6607	6.7242	6.5933	6.2388	6.3238	8.3158	6.499	6.3947	6.4582	6.5107	6.2464	6.477	6.3719	6.4665	6.4585	6.3899	6.5437	6.4582	6.2448	6.3622	6.6259	7.4501	6.2867	6.408	6.3922	6.2015	6.2877	6.2557	6.3578	6.3259	7.4425	6.3472	6.2741	6.2241	6.3876	6.2553	6.3446	6.3916	6.3518	6.3166	6.3749	8.2417	6.7471
Os09g0466300|mRNA|AK102696|CDS+3'UTR	LOC_Os09g29120.1	AK102696	GRAM domain containing protein.	7.0347	6.8669	6.9507	7.2236	6.9173	6.9406	6.5274	7.0805	6.7341	6.9661	6.8242	6.6079	6.7072	6.6157	6.3012	6.3583	6.1686	6.2494	7.2464	7.0211	6.7546	6.9995	6.8776	6.4907	6.7064	6.9311	6.4897	6.932	6.5283	6.745	6.792	7.065	7.0433	7.0098	6.9298	7.026	6.8943	7.545	7.8301	7.5191	7.9218	7.7533	7.965	7.8695	7.8228	7.3379
Os06g0557700|mRNA|AK111567|CDS+3'UTR	LOC_Os06g36320.1	AK111567	Protein kinase domain containing protein.	6.6543	7.0213	6.893	6.803	6.9393	7.1063	6.6542	6.828	7.0799	6.9326	6.6854	6.621	7.1939	7.2717	6.7341	6.5579	6.8684	6.498	6.7417	6.6827	6.7546	6.8141	6.8703	6.898	7.212	7.3224	7.184	6.7721	7.2408	6.9901	6.9841	6.8779	6.9487	7.1354	6.7409	6.9147	7.3435	7.294	7.1848	7.1093	6.9535	7.1162	7.6772	7.2887	7.4828	7.4705
Os04g0519700|mRNA|AK100795|CDS+3'UTR	LOC_Os04g43910.1	AK100795	Auxin response factor 10.	7.4047	7.0901	7.3502	7.4216	7.3932	7.304	7.2649	7.3259	7.2028	7.1973	7.2991	7.1659	7.349	7.5137	8.0409	6.6785	7.015	6.9715	6.6623	6.9172	6.7704	7.0263	6.9856	6.8288	7.1945	7.0275	6.9251	7.005	7.0994	7.4567	7.4938	7.283	7.3808	7.1963	8.142	7.5395	7.7542	7.1616	7.1302	6.769	7.0094	7.2385	6.9985	7.6582	7.0432	7.1066
Os03g0703900|mRNA|AK073877|CDS+3'UTR	LOC_Os03g49700.1	AK073877	Conserved hypothetical protein.	7.8664	7.6864	7.7109	7.9972	7.7761	7.726	7.9026	7.9565	7.7147	7.9676	7.8008	7.4392	7.8595	7.7068	7.7919	7.2594	7.516	7.4638	7.1876	7.1849	7.1788	7.2434	7.6197	7.2512	7.301	7.2896	7.1124	7.2113	7.394	7.3179	7.559	7.3465	7.2916	7.2195	7.3491	7.7116	7.3684	7.5857	7.5563	7.3669	7.6903	7.486	7.4497	7.6519	7.56	7.3932
Os07g0178100|mRNA|AK065742|CDS+3'UTR	LOC_Os07g08120.1, LOC_Os07g08120.2	AK065742	ETO1-like protein 1 (Ethylene overproducer 1-like protein 1).	7.957	7.2544	7.5564	8.0443	7.4125	7.2675	7.9581	7.694	7.6277	7.8786	7.7243	7.9919	7.6322	7.5366	7.4642	8.4654	8.3508	8.2447	7.4559	7.2433	7.362	7.59	7.2361	7.7451	7.579	7.6014	7.5461	7.4549	7.7545	7.6239	7.7144	7.5866	7.7174	7.4008	7.4779	7.5283	7.7054	7.6107	7.4561	7.2596	7.5771	7.3323	7.4167	7.4266	7.6269	7.4219
Os03g0283200|mRNA|AF237487|CDS+3'UTR	LOC_Os03g17480.1	AF237487	IN2-1 protein.	6.7754	6.5102	6.6973	6.8976	6.5457	6.7559	6.3514	6.4318	6.6309	6.7992	6.801	6.6712	6.4308	6.2464	6.5214	8.5633	7.5747	7.1556	7.1529	7.2534	7.607	8.2147	7.6019	7.4905	7.7665	8.0689	8.3253	6.8967	7.605	7.5731	7.4972	6.7285	7.6485	8.4268	7.2097	8.3259	8.5968	8.1232	7.4767	8.0917	7.9064	6.4027	8.151	7.273	7.56	7.8387
Os05g0432600|mRNA|AK102235|CDS+3'UTR	LOC_Os05g35730.1, LOC_Os05g35730.2	AK102235	Alpha/beta hydrolase fold domain containing protein.	8.234	8.0723	8.0998	8.2035	8.5181	8.2912	8.0563	8.1826	8.1334	8.2558	8.2502	8.4352	7.7759	8.0137	8.1263	7.9779	7.9901	7.9845	8.0975	7.9909	8.1771	8.1636	8.2902	8.1625	8.2857	8.4895	8.0362	8.0213	7.9874	7.8843	8.0674	8.1853	8.2341	7.7898	7.9343	7.951	7.9916	7.7666	7.9308	8.0461	7.9754	7.8521	7.3709	7.5501	7.4724	7.8018
Os03g0234500|COMBINER_EST|CI425785|0	LOC_Os03g13180.1	CI425785	Haem peroxidase, plant/fungal/bacterial family protein.	6.399	6.3333	6.3446	6.2932	6.3268	6.2711	6.3767	6.2749	6.2052	6.1249	6.2885	6.3358	6.649	6.5847	6.4422	6.2308	6.3067	6.2494	6.231	6.4728	6.1728	6.1209	6.2033	6.2818	6.3055	6.2632	6.1499	6.1992	6.236	6.272	6.1499	6.3818	6.3928	6.7614	6.2463	6.2966	6.9525	6.2837	6.2325	6.4611	6.2683	6.2776	6.2335	6.2979	6.257	6.2564
Os09g0322500|COMBINER_EST|CI556026|0	LOC_Os09g15370.1	CI556026	Ankyrin repeat containing protein.	6.399	6.3847	6.3861	6.3749	6.2794	6.2997	6.5591	6.487	6.4857	6.499	6.7264	6.7401	7.6466	7.4327	7.3587	6.3978	6.2746	6.217	6.3121	6.0193	6.4254	6.1967	6.2513	6.2044	6.3575	6.5004	6.4179	6.2809	6.3547	6.272	6.325	6.2677	6.2579	6.4106	6.5651	6.381	6.2094	6.2696	6.2325	6.217	6.1148	6.1697	6.1491	6.1154	6.257	6.3227
Os12g0154800|COMBINER_EST|CI414435|0	LOC_Os12g05860.1	CI414435	Germin-like protein precursor.	6.3705	6.1907	6.247	6.1888	6.3035	6.2247	6.3259	6.4019	6.3126	6.2089	6.3232	6.1112	6.2119	6.1233	6.1505	6.3462	6.2593	6.3146	6.2715	6.2433	6.1728	6.2662	6.2033	7.4377	6.3055	6.0976	6.1299	6.2907	6.236	6.2227	6.3018	6.2901	6.1705	6.3083	6.3883	6.2282	6.2455	6.3417	6.2087	6.2989	6.1035	6.0049	6.505	6.0827	6.257	6.2648
Os06g0475400|mRNA|AK102441|CDS+3'UTR	LOC_Os06g28124.1	AK102441	Protein of unknown function DUF563 family protein.	6.4722	6.4325	6.4136	6.4645	6.4469	6.6444	7.019	6.8531	6.6566	6.7226	6.9433	6.6948	6.7072	6.9543	7.1554	6.6368	6.4856	6.535	6.1936	6.3692	6.4254	6.304	6.2267	6.4636	6.4232	6.2047	6.5274	6.4319	7.2073	6.389	6.5684	6.5122	7.0521	6.3537	6.4447	6.6884	6.5799	6.3876	6.8533	6.2814	6.6816	6.6192	6.4521	6.5325	6.4083	6.5714
Os10g0351300|COMBINER_EST|Os10g0351300|8	LOC_Os10g21070.1	Os10g0351300	Endonuclease/exonuclease/phosphatase family protein.	6.4868	6.46	6.3861	6.3615	6.4576	6.4835	6.432	6.487	6.3718	6.5147	6.5797	6.2312	7.0568	6.9543	7.2043	6.6368	7.311	7.0236	6.6623	6.9686	7.5898	6.479	6.8031	7.0759	6.7479	6.8367	7.299	6.3402	6.6875	6.6858	6.3333	6.5646	6.3149	6.379	6.5156	6.4205	6.5332	6.3417	6.4467	6.2437	6.5757	6.5196	6.1962	6.345	6.3446	6.3365
Os11g0242200|COMBINER|CI245889|6	LOC_Os11g13820.1	CI245889	(No Hit)	6.1416	6.1268	6.1227	6.8745	6.035	6.3514	6.1735	6.0709	6.1584	6.2903	6.1901	7.0228	6.2874	6.2726	6.3142	6.1656	6.1529	6.1517	6.285	6.2122	6.2019	6.2062	6.4986	6.9232	6.2143	6.2169	6.2295	6.0981	6.2865	6.2548	6.1669	6.2446	6.1705	6.2593	6.1858	6.2741	6.1877	6.1629	6.1356	6.1475	6.3487	6.3518	6.2037	6.1858	6.0913	6.164
Os03g0838800|COMBINER|CI413292|6	LOC_Os03g62230.1	CI413292	(No Hit)	6.2542	6.1593	6.2193	6.6607	6.254	6.2997	6.833	6.2079	6.457	6.643	6.5045	6.1921	6.7614	6.3795	6.4892	6.2093	6.1399	6.217	6.3121	6.2433	6.2169	6.2248	6.2033	6.2294	6.3241	6.2632	6.1786	6.4938	6.2193	6.2877	6.2017	6.2563	6.1812	6.1493	6.166	6.4205	6.2389	6.3417	6.3689	6.23	6.6898	6.2776	6.1842	6.314	6.2425	6.2064
Os08g0246100|COMBINER|CI560107|x	LOC_Os08g14830.1	CI560107	(No Hit)	6.1416	6.2525	6.3033	6.4949	6.2417	6.2711	6.4037	6.2425	6.1258	6.5315	6.3947	6.1651	6.8078	6.2988	6.2152	6.9316	6.7902	6.217	6.3516	6.3376	6.1132	6.2062	6.2033	6.2294	6.2044	6.428	6.2883	6.3018	6.32	6.1523	6.493	6.8345	6.7877	6.1858	6.5156	6.2511	6.1948	6.208	6.6683	6.2437	6.6978	6.6046	6.4521	6.2365	6.317	6.1891
Os12g0432600|mRNA|AK108851|CDS+3'UTR	LOC_Os12g24490.1	AK108851	Zn-finger, RING domain containing protein.	7.1584	6.5847	6.7744	6.3199	6.5457	6.5153	6.685	7.1728	7.1584	7.1973	6.9433	6.5678	7.1432	6.8742	6.6769	6.8867	6.4856	7.0236	7.8097	6.9952	6.3914	7.1949	7.2106	6.9691	7.3162	7.1495	7.6718	7.3212	6.5627	6.701	6.4466	6.3351	6.4538	6.343	6.4447	6.4677	6.4027	6.4215	6.5179	6.3618	6.2916	6.3828	6.4464	6.3749	6.317	6.2941
Os06g0135900|mRNA|AK100230|CDS+3'UTR	LOC_Os06g04450.2, LOC_Os06g04450.1	AK100230	SNARE-interacting protein KEULE.	6.3705	6.281	6.3033	6.3472	6.4162	6.3394	6.3767	6.3707	6.2835	6.8383	6.4672	6.1921	6.402	6.4283	6.3012	6.3213	6.2287	6.3486	6.4697	6.2741	6.1869	6.5232	6.3495	6.2294	6.6787	6.6293	6.408	6.511	6.4256	6.4589	6.5077	6.5324	6.4315	6.5187	6.5156	6.4005	6.569	6.4742	6.5004	6.3551	6.5327	6.5757	6.3281	6.2828	6.3693	6.462
Os02g0736300|mRNA|AK099700|CDS+3'UTR	LOC_Os02g50340.1	AK099700	Membrane attack complex component/perforin/complement C9 family protein.	6.3145	6.4862	6.3861	6.6139	6.4576	6.5379	6.7015	6.487	6.4287	6.7072	6.6426	6.5678	7.2268	7.2026	7.0106	6.265	6.3242	6.3669	6.5684	6.4008	6.4414	6.3906	8.2468	6.9109	6.4742	6.24	6.3282	6.1526	6.5796	6.4241	6.4174	6.2901	6.2154	6.2685	6.4263	6.2855	6.4451	6.3876	6.4101	6.2691	6.5407	6.3212	6.3166	6.3895	6.3954	6.3227
Os10g0515400|COMBINER_EST|Os10g0515400|8	LOC_Os10g37120.1	Os10g0515400	Cytochrome P450 family protein.	6.6938	7.0747	7.0862	7.1239	7.2044	7.081	7.1297	7.0632	7.1124	7.0691	7.0107	7.4615	7.2187	6.8742	7.8431	6.6653	6.9006	7.0236	6.7636	6.9952	6.8996	6.6266	6.7871	6.957	6.9958	6.7992	7.4267	6.3622	6.7786	6.8848	6.4687	6.6246	6.5158	6.5344	6.4631	6.4767	6.2661	6.5541	6.4649	6.378	6.3916	6.5969	6.4194	6.9572	6.7375	6.3227
Os02g0519100|mRNA|AK119325|CDS+3'UTR	LOC_Os02g31940.1	AK119325	K+ potassium transporter family protein.	6.1989	6.1091	6.1373	6.2664	6.1195	6.1152	6.1991	6.1185	6.062	6.2366	6.2219	6.1382	6.3288	6.1923	6.1769	6.1656	6.0839	6.1992	6.1595	6.0446	6.0841	6.2062	6.2267	6.1012	6.1958	6.3081	6.0715	6.1629	6.2865	6.2227	6.1842	6.2795	6.3259	6.2076	6.176	6.1644	6.2094	6.2948	6.2797	6.1475	6.2554	6.1588	6.164	6.1858	6.1959	6.2221
Os04g0472100|mRNA|AK072952|CDS+3'UTR	LOC_Os04g39590.1	AK072952	Hypothetical protein.	6.226	6.0776	6.4566	6.4032	6.0486	6.5266	6.0943	5.9989	6.0935	5.9135	6.1096	6.3226	6.0628	6.2988	6.2018	6.475	6.2593	6.2494	6.0966	6.321	6.3248	6.3906	6.1138	6.3587	6.0761	6.1474	6.3282	6.1808	6.184	6.1523	6.2916	6.5739	6.3613	6.105	6.3674	6.262	6.1437	6.1629	6.1594	6.0735	6.4021	6.3828	6.0894	6.2201	6.1794	6.164
Os04g0437000|COMBINER_EST|Os04g0437000|8	LOC_Os04g35660.1	Os04g0437000	No apical meristem (NAM) protein domain containing protein.	6.226	6.1751	6.2193	6.0902	6.2151	6.2106	6.1605	6.1375	6.2052	6.263	6.1272	9.6973	6.1852	6.2464	6.1769	6.4093	6.3915	6.3311	6.2573	6.1353	6.3248	6.1126	6.2746	6.2818	6.1722	6.3192	6.2501	6.1992	6.2193	6.2548	6.097	6.1991	6.2817	6.3304	6.4076	6.1959	6.1948	6.2696	6.1847	6.2691	6.208	6.1894	6.3224	6.1154	6.1265	6.0947
Os07g0407900|mRNA|AK108877|CDS+3'UTR	LOC_Os07g22510.1	AK108877	Protein of unknown function DUF679 family protein.	6.2839	6.3847	6.2609	6.4032	6.3268	6.4015	6.4944	6.3707	6.4435	6.5315	6.1592	6.3226	6.2874	6.2205	6.6088	6.5314	7.1175	7.9972	6.703	6.5988	6.6028	6.8905	6.9926	6.8038	6.3918	6.5674	6.5686	6.7526	6.4614	6.8059	6.6359	6.1552	6.7142	6.5558	6.6226	6.2282	6.3429	6.2696	6.0479	6.2929	6.7743	6.6116	6.3166	6.314	6.3693	6.3021
Os12g0154700|mRNA|AK063013|CDS+3'UTR	LOC_Os12g05840.1	AK063013	Germin family protein.	6.2839	6.1593	6.247	6.1392	6.1881	6.1791	6.1476	6.2425	6.2378	6.138	6.2885	6.2058	6.1491	6.1077	6.0841	6.3462	6.0839	6.1849	6.0966	6.1214	6.1728	6.1695	6.1638	6.2294	6.1958	6.0976	6.1992	6.2502	6.184	6.1523	6.3018	6.3473	6.2466	6.1808	6.4811	6.3297	6.2661	6.244	6.1713	6.1609	6.2203	6.3	6.2918	6.0827	6.1265	6.9991
Os10g0130200|COMBINER_EST|Os10g0130200|8	LOC_Os10g04020.1	Os10g0130200	Cyclin-like F-box domain containing protein.	6.3145	6.5102	6.7234	6.7211	6.5667	6.449	6.418	6.4603	6.4857	6.4202	6.4299	7.5585	6.3569	6.3514	6.5962	6.2867	6.6597	6.498	6.6398	6.6499	6.7366	6.2662	6.2987	6.6402	6.5143	6.24	6.6445	6.52	6.5941	6.5929	6.3879	6.5324	6.3613	6.3659	6.2663	6.4391	6.2917	6.4324	6.4467	6.3107	6.3808	6.4228	6.3281	6.4852	6.4208	6.3441
Os01g0564600|COMBINER|CI413250|x	LOC_Os01g38380.1	CI413250	(No Hit)	6.6014	7.5127	6.3577	6.2664	6.436	6.5379	6.3259	6.1552	6.4857	6.153	6.4109	6.2824	6.2874	6.2726	6.2536	6.3089	6.357	6.3669	6.3121	6.6499	6.7704	6.4136	6.3495	6.256	6.1806	6.5185	6.2501	7.6747	6.5941	6.4241	6.2834	6.2333	6.3495	6.3701	6.2867	6.2741	6.5101	6.3417	6.3472	6.7038	6.2203	6.2552	7.241	6.564	6.4851	6.4003
Os06g0728200|COMBINER_EST|Os06g0728200|8	LOC_Os06g51230.1	Os06g0728200	Hypothetical protein.	6.4868	6.5233	6.4419	6.5284	6.5667	6.6141	6.5591	6.5444	6.4857	6.5315	6.5236	6.5678	6.7072	6.53	6.6088	6.4892	6.5031	6.5921	6.5451	6.5437	6.4582	6.5011	6.3741	6.3587	6.4528	6.3995	6.5686	6.4596	6.6112	6.5597	6.3729	6.4714	6.4961	6.4106	6.3674	6.4961	6.4365	6.5172	6.5004	6.4282	6.5158	6.589	6.3965	6.5164	6.5071	6.4003
Os04g0641300|mRNA|AK071780|CDS+3'UTR	LOC_Os04g54860.1	AK071780	Glutaredoxin domain containing protein.	6.2136	6.4325	6.4993	6.2932	6.5233	6.4835	6.2508	6.5298	6.5586	6.3474	6.4672	6.4851	6.4627	6.4727	6.3012	6.6112	7.0671	6.9715	6.285	6.8022	6.8535	6.5656	6.583	6.6259	6.6241	6.4563	6.5801	6.6339	6.8075	6.745	6.461	6.4933	6.4645	6.6095	6.5329	6.4767	6.5062	6.4846	6.2797	6.395	6.3487	6.3	6.4797	6.4049	6.3693	6.4059
Os05g0524500|mRNA|AK073571|CDS+3'UTR	LOC_Os05g44930.1	AK073571	Protein kinase domain containing protein.	6.6014	6.1593	6.1878	6.1648	6.1474	6.1152	6.1735	6.2079	6.2216	6.153	6.2542	6.3226	6.1236	6.1923	6.2018	6.1886	6.2746	6.1849	6.2062	6.1822	6.1869	6.2448	6.2267	6.3331	6.2701	6.1236	6.189	6.1891	6.184	6.2227	6.1669	6.2901	6.2154	6.1146	6.2062	6.2184	6.1437	6.3189	6.1128	6.2564	6.2554	6.2101	6.2098	6.1495	6.257	6.4304
Os04g0673800|mRNA|AK071236|CDS+3'UTR	LOC_Os04g57750.1	AK071236	NtEPc precursor.	6.1989	6.1593	6.0904	6.3749	6.0914	6.2862	6.3386	6.1734	6.1258	6.4672	6.0635	6.1784	6.2874	6.0273	6.2273	6.3338	6.1399	6.1346	6.2441	6.0912	6.056	6.1881	6.2513	6.1012	6.1052	6.3081	6.0806	6.4024	6.1495	6.1523	6.3573	6.6634	6.0437	6.1334	6.0147	6.4961	6.2176	6.208	6.6907	6.122	6.5673	7.7403	6.1236	6.1154	6.0913	6.2401
Os09g0517200|COMBINER_EST|Os09g0517200|8	LOC_Os09g34160.1	Os09g0517200	Disease resistance protein family protein.	6.343	6.634	6.4136	6.4325	6.9662	7.056	6.275	6.7049	6.7708	6.4672	6.6718	6.5951	6.649	6.6157	6.5105	6.4093	6.5757	6.7884	6.8342	6.9952	6.9143	6.3476	6.4474	6.6259	6.6885	6.4172	6.5274	6.4857	6.4958	6.4589	6.2557	6.428	6.3033	6.4106	6.3674	6.2511	6.2661	6.3763	6.2087	6.633	6.3916	6.2776	6.3166	6.5325	6.287	6.2309
Os10g0177300|COMBINER_EST|Os10g0177300|8	LOC_Os10g09860.1	Os10g0177300	Naringenin-chalcone synthase family protein.	6.2839	6.281	6.0291	6.0644	6.3496	6.1947	6.2129	6.2749	6.2532	6.263	6.1592	6.2954	6.2621	6.2205	6.2273	6.3978	6.3744	6.2494	6.231	6.2122	6.2921	6.3682	6.2033	6.3067	6.251	6.3297	6.1992	6.2407	6.2865	6.117	6.2274	6.2218	6.3033	6.2449	6.5651	6.319	6.3206	6.5359	6.2553	6.21	6.2437	6.3719	6.1558	6.2513	6.1959	6.2564
Os07g0274400|mRNA|AK100692|CDS+3'UTR	LOC_Os07g17310.1	AK100692	B12D family protein.	6.0549	6.2525	6.0599	6.3472	6.0914	6.0822	6.5904	6.1734	6.1742	6.4348	5.9721	6.1784	6.2874	6.0031	6.1505	6.2537	6.1829	6.3486	6.2062	6.2122	6.2921	6.2248	6.1776	6.2044	6.1958	6.2169	6.2107	6.2301	6.2865	6.2877	6.309	6.1112	6.1594	6.202	6.2166	6.2741	6.2796	6.0579	6.3472	6.1609	6.2437	6.2329	6.5988	6.1858	6.3312	6.1169
Os01g0627600|mRNA|AK101667|CDS+3'UTR	LOC_Os01g43720.1	AK101667	Cytochrome P450 monooxygenase CYP72A5 (Fragment).	6.6405	6.2941	6.2755	6.6303	6.3952	6.4363	6.685	6.3707	6.5735	6.643	6.5419	6.5824	6.7072	6.4926	6.3726	6.2093	6.2903	6.3146	6.3647	6.305	6.3406	6.4136	6.2987	6.2044	6.3409	6.2509	6.4274	6.2407	6.2193	6.2548	6.2741	6.2446	6.3719	6.2685	6.2463	6.34	6.2241	6.3763	6.4467	6.4051	6.5837	6.3104	6.2918	6.5487	7.3871	6.3696
Os02g0454500|mRNA|AK064156|CDS+3'UTR	LOC_Os02g25700.1	AK064156	Membrane bound O-acyl transferase, MBOAT family protein.	6.343	6.3067	6.3033	6.3749	6.2794	6.2997	6.1735	6.2425	6.4136	6.2496	6.3589	6.1514	6.3288	6.3379	6.2018	6.2758	6.357	6.2977	6.285	6.2896	6.3914	6.1967	6.1776	6.3463	6.1207	6.3081	6.2501	6.2809	6.184	6.1891	6.325	6.1991	6.1262	6.2449	6.3472	6.0781	6.168	6.3646	6.2087	6.1959	6.2916	6.1992	6.1297	6.1858	6.257	6.1242
Os01g0696600|mRNA|AK111341|CDS+3'UTR	LOC_Os01g50160.1	AK111341	Hypothetical protein.	6.9038	6.7303	6.5278	6.6303	6.4162	6.6141	6.432	6.6783	6.4287	6.6118	6.7535	6.5951	6.2621	6.4926	6.4072	6.9908	7.0812	7.0522	6.5451	6.8022	6.4254	6.966	6.6754	6.4261	6.5478	6.4643	6.3189	6.5277	6.5627	6.7604	6.5482	6.5324	6.5849	6.4306	6.4983	7.4161	6.487	6.5801	6.4467	7.8492	6.4414	6.2776	6.4581	6.7383	7.284	6.5385
Os09g0359700|COMBINER_EST|Os09g0359700|8	LOC_Os09g19550.1	Os09g0359700	Target SNARE coiled-coil region domain containing protein.	6.2405	6.3067	6.2609	6.4949	6.227	6.2711	6.3007	6.2913	6.2835	6.4516	6.3232	6.2192	6.4946	6.1923	6.2416	6.3213	6.357	6.4783	6.3382	6.3376	6.4254	6.3476	6.3495	6.256	6.3055	6.2632	9.0638	6.3726	6.4256	6.4241	6.3417	6.2677	6.5748	6.2282	6.2463	6.1454	6.2796	6.3646	6.4287	6.23	6.3031	6.2552	6.2455	6.345	6.257	6.1717
Os11g0173700|COMBINER_EST|Os11g0173700|8	LOC_Os11g07250.1	Os11g0173700	Protein kinase domain containing protein.	6.4292	6.3847	6.2755	6.4645	6.3721	6.3262	6.3007	6.4019	6.5011	6.4049	6.5419	6.2698	6.5416	6.964	6.5214	6.5314	6.2903	6.2494	6.2978	6.4907	6.5288	6.3476	6.4729	6.2942	6.5337	6.4643	6.3879	6.3402	6.3379	6.3719	6.3729	6.3578	6.4538	6.3701	6.3052	6.4005	6.3517	6.3646	6.4649	6.769	6.4615	6.4125	6.3516	6.314	6.3446	6.3508
Os12g0165600|COMBINER_EST|CI142327|6	LOC_Os12g06840.1	CI142327	Exo70 exocyst complex subunit family protein.	6.3145	6.3601	6.2896	6.5284	6.4162	6.4255	6.3514	6.4172	6.2532	6.3474	6.3947	6.2954	6.4795	6.2726	6.2536	6.475	6.4483	6.4585	6.432	6.2433	6.4078	6.216	6.5487	6.3851	6.2966	6.37	6.169	6.1808	6.4793	6.2548	6.3018	6.4714	6.3833	6.3622	6.3778	6.2511	6.2796	6.4547	6.4843	6.2752	6.2437	6.1485	6.3096	6.5006	6.2723	6.1717
Os02g0769700|mRNA|AK111328|CDS+3'UTR	LOC_Os02g53030.1	AK111328	Protein kinase domain containing protein.	6.0971	6.1907	6.2193	6.0644	6.254	6.2106	6.0943	6.1899	6.2682	6.2768	6.1434	6.2192	6.1852	6.2464	6.1631	6.3089	6.1399	6.2337	6.1373	6.2433	6.2603	6.0987	6.077	6.2294	6.2701	6.1936	6.2883	6.1992	6.2015	6.0819	6.2198	6.177	6.2817	6.1447	6.326	6.1852	6.2022	6.3189	6.1847	6.1755	6.1496	6.0796	6.2865	6.2201	6.0579	6.1891
Os01g0152800|mRNA|AK102745|CDS+3'UTR	LOC_Os01g05960.1	AK102745	Protein kinase domain containing protein.	6.343	6.2066	6.2193	6.3199	6.2665	6.2997	6.275	6.3707	6.4287	6.263	6.4299	6.1651	6.4308	6.4834	6.4645	6.5723	6.3915	6.2819	6.2062	6.2267	6.4929	6.2248	6.3238	6.2942	6.4232	6.4563	6.3189	6.2407	6.1153	6.2548	6.325	6.2677	6.3259	6.5098	6.4631	6.1852	6.2241	6.244	6.1847	6.1959	6.2203	6.3518	6.1297	6.2828	6.2264	6.1242
Os06g0625200|COMBINER_EST|Os06g0625200|8	LOC_Os06g41960.1	Os06g0625200	Protein kinase domain containing protein.	6.226	6.1907	6.1541	6.2932	6.254	6.2106	6.3007	6.3707	6.1742	6.3474	6.1749	6.4027	6.2874	6.4283	6.3259	6.2308	6.2593	6.3146	6.231	6.0912	6.0968	6.1881	7.8575	6.1012	6.2044	6.2632	6.1299	6.1369	6.184	6.1891	6.2557	6.177	6.2369	6.1493	6.1476	6.319	6.1546	6.2837	6.2325	6.2929	6.2683	6.3104	6.2696	6.3292	6.257	6.2064
Os01g0359800|COMBINER_EST|Os01g0359800|8	LOC_Os01g25760.1	Os01g0359800	NB-ARC domain containing protein.	6.3145	6.095	6.2335	6.4949	6.2912	6.2862	6.2253	6.3068	6.3126	6.499	6.3232	6.1514	6.3151	6.7362	6.3959	6.2758	6.2443	6.1849	6.1595	6.2433	6.4582	6.2859	6.2513	6.256	6.4373	6.4732	6.3675	6.2809	6.1153	6.2877	6.3573	6.3473	6.3259	6.2185	6.4727	6.4677	6.2389	6.1963	6.1713	6.2033	6.2554	8.5484	6.2813	6.1154	6.317	6.1891
[truncated: 180 more columns]

## Sheet: Table S2
Table S2. Classification of GO terms for Biological Processes associated with rice root hair-preferential genes.
Locus ID	RGAP Ver 6 Annotation	GO ID	GO Name	GO Type	Evidence Type
LOC_Os01g02390	protein kinase domain containing protein, expressed	GO:0006468	protein amino acid phosphorylation	biological_process	IEA
LOC_Os01g03530	multicopper oxidase domain containing protein, expressed	GO:0055114	oxidation reduction	biological_process	IEA
LOC_Os01g05820	gamma-glutamyltranspeptidase 1 precursor, putative, expressed	GO:0006464	protein modification process	biological_process	IEA
LOC_Os01g05960	receptor kinase, putative, expressed	GO:0006468	protein amino acid phosphorylation	biological_process	IEA
LOC_Os01g09080	WRKY DNA-binding domain containing protein, expressed	GO:0006350	transcription	biological_process	IEA
LOC_Os01g09080	WRKY DNA-binding domain containing protein, expressed	GO:0045449	regulation of transcription	biological_process	IEA
LOC_Os01g10870	CAMK_KIN1/SNF1/Nim1_like.7 - CAMK includes calcium/calmodulin depedent protein kinases, expressed	GO:0007165	signal transduction	biological_process	IEA
LOC_Os01g10870	CAMK_KIN1/SNF1/Nim1_like.7 - CAMK includes calcium/calmodulin depedent protein kinases, expressed	GO:0006468	protein amino acid phosphorylation	biological_process	IEA
LOC_Os01g11300	cytochrome P450, putative, expressed	GO:0055114	oxidation reduction	biological_process	IEA
LOC_Os01g11750	GDSL-like lipase/acylhydrolase, putative, expressed	GO:0006629	lipid metabolic process	biological_process	IEA
LOC_Os01g17160	OsSubt1 - Putative Subtilisin homologue, expressed	GO:0006508	proteolysis	biological_process	IEA
LOC_Os01g17160	OsSubt1 - Putative Subtilisin homologue, expressed	GO:0043086	negative regulation of catalytic activity	biological_process	IEA
LOC_Os01g25440	thiamin pyrophosphokinase 1, putative, expressed	GO:0009229	thiamin diphosphate biosynthetic process	biological_process	IEA
LOC_Os01g25440	thiamin pyrophosphokinase 1, putative, expressed	GO:0006772	thiamin metabolic process	biological_process	IEA
LOC_Os01g25760	powdery mildew resistance protein PM3F, putative, expressed	GO:0006915	apoptosis	biological_process	IEA
LOC_Os01g25760	powdery mildew resistance protein PM3F, putative, expressed	GO:0006952	defense response	biological_process	IEA
LOC_Os01g27240	12-oxophytodienoate reductase, putative, expressed	GO:0008152	metabolic process	biological_process	IEA
LOC_Os01g34970	MDR-like ABC transporter, putative, expressed	GO:0006810	transport	biological_process	IEA
LOC_Os01g41120	retrotransposon protein, putative, Ty3-gypsy subclass, expressed	GO:0007186	G-protein coupled receptor protein signaling pathway	biological_process	IEA
LOC_Os01g41120	retrotransposon protein, putative, Ty3-gypsy subclass, expressed	GO:0007160	cell-matrix adhesion	biological_process	IEA
LOC_Os01g41120	retrotransposon protein, putative, Ty3-gypsy subclass, expressed	GO:0007155	cell adhesion	biological_process	IEA
LOC_Os01g41120	retrotransposon protein, putative, Ty3-gypsy subclass, expressed	GO:0006813	potassium ion transport	biological_process	IEA
LOC_Os01g42234	amino acid permease family protein, putative, expressed	GO:0006810	transport	biological_process	IEA
LOC_Os01g42234	amino acid permease family protein, putative, expressed	GO:0006865	amino acid transport	biological_process	IEA
LOC_Os01g42234	amino acid permease family protein, putative, expressed	GO:0009772	photosynthetic electron transport in photosystem II	biological_process	IEA
LOC_Os01g42234	amino acid permease family protein, putative, expressed	GO:0019684	photosynthesis, light reaction	biological_process	IEA
LOC_Os01g42860	inhibitor I family protein, putative, expressed	GO:0009611	response to wounding	biological_process	IEA
LOC_Os01g43280	hydroquinone glucosyltransferase, putative, expressed	GO:0008152	metabolic process	biological_process	IEA
LOC_Os01g43720	cytochrome P450 72A1, putative, expressed	GO:0055114	oxidation reduction	biological_process	IEA
LOC_Os01g44050	siroheme synthase, putative, expressed	GO:0006779	porphyrin biosynthetic process	biological_process	IEA
LOC_Os01g44050	siroheme synthase, putative, expressed	GO:0008152	metabolic process	biological_process	IEA
LOC_Os01g44050	siroheme synthase, putative, expressed	GO:0042309	homoiothermy	biological_process	IEA
LOC_Os01g44050	siroheme synthase, putative, expressed	GO:0050826	response to freezing	biological_process	IEA
LOC_Os01g44050	siroheme synthase, putative, expressed	GO:0055114	oxidation reduction	biological_process	IEA
LOC_Os01g45720	expressed protein	GO:0050826	response to freezing	biological_process	IEA
LOC_Os01g45720	expressed protein	GO:0042309	homoiothermy	biological_process	IEA
LOC_Os01g46080	GDSL-like lipase/acylhydrolase, putative, expressed	GO:0006629	lipid metabolic process	biological_process	IEA
LOC_Os01g48530	expressed protein	GO:0009168	purine ribonucleoside monophosphate biosynthetic process	biological_process	IEA
LOC_Os01g50160	MDR-like ABC transporter, putative, expressed	GO:0006810	transport	biological_process	IEA
LOC_Os01g53040	OsWRKY14 - Superfamily of TFs having WRKY and zinc finger domains, expressed	GO:0006350	transcription	biological_process	IEA
LOC_Os01g53040	OsWRKY14 - Superfamily of TFs having WRKY and zinc finger domains, expressed	GO:0045449	regulation of transcription	biological_process	IEA
LOC_Os01g55940	OsGH3.2 - Probable indole-3-acetic acid-amido synthetase, expressed	GO:0032940	secretion by cell	biological_process	IMP
LOC_Os01g55940	OsGH3.2 - Probable indole-3-acetic acid-amido synthetase, expressed	GO:0009733	response to auxin stimulus	biological_process	IC
LOC_Os01g55940	OsGH3.2 - Probable indole-3-acetic acid-amido synthetase, expressed	GO:0009416	response to light stimulus	biological_process	IC
LOC_Os01g61190	exo70 exocyst complex subunit, putative, expressed	GO:0006887	exocytosis	biological_process	IEA
LOC_Os01g70850	esterase, putative, expressed	GO:0042309	homoiothermy	biological_process	IEA
LOC_Os01g70850	esterase, putative, expressed	GO:0050826	response to freezing	biological_process	IEA
LOC_Os01g71740	amino acid permease family protein, putative, expressed	GO:0006865	amino acid transport	biological_process	IEA
LOC_Os01g71740	amino acid permease family protein, putative, expressed	GO:0006810	transport	biological_process	IEA
LOC_Os01g71830	glycosyl hydrolases family 17, putative, expressed	GO:0005975	carbohydrate metabolic process	biological_process	IEA
LOC_Os01g71830	glycosyl hydrolases family 17, putative, expressed	GO:0008152	metabolic process	biological_process	IEA
LOC_Os01g72160	glutathione S-transferase, putative, expressed	GO:0008152	metabolic process	biological_process	IEA
LOC_Os01g73630	rhoGAP domain containing protein, expressed	GO:0007165	signal transduction	biological_process	IEA
LOC_Os02g02780	protein kinase family protein, putative, expressed	GO:0008152	metabolic process	biological_process	IEA
LOC_Os02g02780	protein kinase family protein, putative, expressed	GO:0006468	protein amino acid phosphorylation	biological_process	IEA
LOC_Os02g03575	expressed protein	GO:0042309	homoiothermy	biological_process	IEA
LOC_Os02g03575	expressed protein	GO:0050826	response to freezing	biological_process	IEA
LOC_Os02g05040	cyclin-related protein, putative, expressed	GO:0009405	pathogenesis	biological_process	IEA
LOC_Os02g07670	URED, putative, expressed	GO:0006807	nitrogen compound metabolic process	biological_process	IEA
LOC_Os02g08030	aldose 1-epimerase, putative	GO:0005975	carbohydrate metabolic process	biological_process	IEA
LOC_Os02g09720	multidrug resistance protein, putative, expressed	GO:0006835	dicarboxylic acid transport	biological_process	IEA
LOC_Os02g09720	multidrug resistance protein, putative, expressed	GO:0006810	transport	biological_process	IEA
LOC_Os02g11760	pleiotropic drug resistance protein, putative, expressed	GO:0006810	transport	biological_process	IEA
LOC_Os02g12690	cytochrome P450, putative, expressed	GO:0006633	fatty acid biosynthetic process	biological_process	IEA
LOC_Os02g12690	cytochrome P450, putative, expressed	GO:0008610	lipid biosynthetic process	biological_process	IEA
LOC_Os02g12690	cytochrome P450, putative, expressed	GO:0031408	oxylipin biosynthetic process	biological_process	IEA
LOC_Os02g14460	peroxidase precursor, putative	GO:0055114	oxidation reduction	biological_process	IEA
LOC_Os02g14460	peroxidase precursor, putative	GO:0006979	response to oxidative stress	biological_process	IEA
LOC_Os02g17900	glycosyl hydrolases family 16, putative, expressed	GO:0005975	carbohydrate metabolic process	biological_process	IEA
LOC_Os02g17900	glycosyl hydrolases family 16, putative, expressed	GO:0006073	cellular glucan metabolic process	biological_process	IEA
LOC_Os02g22650	glycosyltransferase, putative, expressed	GO:0042309	homoiothermy	biological_process	IEA
LOC_Os02g22650	glycosyltransferase, putative, expressed	GO:0050826	response to freezing	biological_process	IEA
LOC_Os02g24430	expressed protein	GO:0006810	transport	biological_process	IEA
LOC_Os02g30714	dehydrogenase/reductase, putative, expressed	GO:0055114	oxidation reduction	biological_process	IEA
LOC_Os02g30714	dehydrogenase/reductase, putative, expressed	GO:0009239	enterobactin biosynthetic process	biological_process	IEA
LOC_Os02g30714	dehydrogenase/reductase, putative, expressed	GO:0008152	metabolic process	biological_process	IEA
LOC_Os02g31940	potassium transporter, putative, expressed	GO:0006810	transport	biological_process	IEA
LOC_Os02g31940	potassium transporter, putative, expressed	GO:0006811	ion transport	biological_process	IEA
LOC_Os02g31940	potassium transporter, putative, expressed	GO:0006813	potassium ion transport	biological_process	IEA
LOC_Os02g35490	MLO domain containing protein, putative, expressed	GO:0008219	cell death	biological_process	IEA
LOC_Os02g36770	galactosyltransferase family protein, putative, expressed	GO:0006486	protein amino acid glycosylation	biological_process	IEA
LOC_Os02g43410	transposon protein, putative, unclassified, expressed	GO:0006810	transport	biological_process	IEA
LOC_Os02g43410	transposon protein, putative, unclassified, expressed	GO:0006811	ion transport	biological_process	IEA
LOC_Os02g43410	transposon protein, putative, unclassified, expressed	GO:0006826	iron ion transport	biological_process	IEA
LOC_Os02g44080	aquaporin protein, putative, expressed	GO:0006810	transport	biological_process	IEA
LOC_Os02g46500	U-box, putative, expressed	GO:0016567	protein ubiquitination	biological_process	IEA
LOC_Os02g48210	lectin-like protein kinase, putative, expressed	GO:0006468	protein amino acid phosphorylation	biological_process	IEA
LOC_Os02g52560	xyloglucan fucosyltransferase, putative, expressed	GO:0042546	cell wall biogenesis	biological_process	IEA
LOC_Os02g52610	xyloglucan fucosyltransferase, putative, expressed	GO:0006350	transcription	biological_process	IEA
LOC_Os02g52610	xyloglucan fucosyltransferase, putative, expressed	GO:0006355	regulation of transcription, DNA-dependent	biological_process	IEA
LOC_Os02g52610	xyloglucan fucosyltransferase, putative, expressed	GO:0042546	cell wall biogenesis	biological_process	IEA
LOC_Os02g52610	xyloglucan fucosyltransferase, putative, expressed	GO:0045449	regulation of transcription	biological_process	IEA
LOC_Os02g52850	receptor-like protein kinase like protein, putative, expressed	GO:0007596	blood coagulation	biological_process	IEA
LOC_Os02g52850	receptor-like protein kinase like protein, putative, expressed	GO:0006508	proteolysis	biological_process	IEA
LOC_Os02g52850	receptor-like protein kinase like protein, putative, expressed	GO:0006468	protein amino acid phosphorylation	biological_process	IEA
LOC_Os02g53030	mitogen-activated protein kinase kinase kinase 1, putative, expressed	GO:0006468	protein amino acid phosphorylation	biological_process	IEA
LOC_Os02g53320	universal stress protein domain containing protein, putative, expressed	GO:0006950	response to stress	biological_process	IEA
LOC_Os02g54520	MYB family transcription factor, putative, expressed	GO:0016068	type I hypersensitivity	biological_process	IEA
LOC_Os02g54520	MYB family transcription factor, putative, expressed	GO:0045449	regulation of transcription	biological_process	IEA
LOC_Os02g58520	CAMK_CAMK_like.16 - CAMK includes calcium/calmodulin depedent protein kinases, expressed	GO:0006468	protein amino acid phosphorylation	biological_process	IEA
LOC_Os03g05060	exostosin family domain containing protein, expressed	GO:0006508	proteolysis	biological_process	IEA
LOC_Os03g05060	exostosin family domain containing protein, expressed	GO:0006465	signal peptide processing	biological_process	IEA
LOC_Os03g05820	kinesin motor domain containing protein, expressed	GO:0007018	microtubule-based movement	biological_process	IEA
LOC_Os03g05820	kinesin motor domain containing protein, expressed	GO:0007186	G-protein coupled receptor protein signaling pathway	biological_process	IEA
LOC_Os03g08900	MATE efflux family protein, putative, expressed	GO:0006855	drug transmembrane transport	biological_process	IEA
LOC_Os03g09970	sulfate transporter, putative, expressed	GO:0008272	sulfate transport	biological_process	IEA
LOC_Os03g09970	sulfate transporter, putative, expressed	GO:0006810	transport	biological_process	IEA
LOC_Os03g10370	ADP-ribosylation factor, putative, expressed	GO:0006886	intracellular protein transport	biological_process	IEA
LOC_Os03g10370	ADP-ribosylation factor, putative, expressed	GO:0007264	small GTPase mediated signal transduction	biological_process	IEA
LOC_Os03g10370	ADP-ribosylation factor, putative, expressed	GO:0015031	protein transport	biological_process	IEA
LOC_Os03g13140	non-symbiotic hemoglobin 2, putative, expressed	GO:0015671	oxygen transport	biological_process	IEA
LOC_Os03g13150	non-symbiotic hemoglobin 2, putative	GO:0015671	oxygen transport	biological_process	IEA
LOC_Os03g13160	non-symbiotic hemoglobin 2, putative, expressed	GO:0015671	oxygen transport	biological_process	IEA
LOC_Os03g13180	peroxidase precursor, putative, expressed	GO:0006979	response to oxidative stress	biological_process	IEA
LOC_Os03g13180	peroxidase precursor, putative, expressed	GO:0055114	oxidation reduction	biological_process	IEA
LOC_Os03g13250	peptide transporter PTR2, putative, expressed	GO:0006810	transport	biological_process	IEA
LOC_Os03g13250	peptide transporter PTR2, putative, expressed	GO:0006857	oligopeptide transport	biological_process	IEA
LOC_Os03g17480	IN2-1 protein, putative, expressed	GO:0008152	metabolic process	biological_process	IEA
LOC_Os03g20550	OsWRKY55 - Superfamily of TFs having WRKY and zinc finger domains, expressed	GO:0045449	regulation of transcription	biological_process	IEA
LOC_Os03g20550	OsWRKY55 - Superfamily of TFs having WRKY and zinc finger domains, expressed	GO:0006350	transcription	biological_process	IEA
LOC_Os03g20600	expressed protein	GO:0042309	homoiothermy	biological_process	IEA
LOC_Os03g20600	expressed protein	GO:0050826	response to freezing	biological_process	IEA
LOC_Os03g25360	peroxidase precursor, putative, expressed	GO:0006979	response to oxidative stress	biological_process	IEA
LOC_Os03g25360	peroxidase precursor, putative, expressed	GO:0055114	oxidation reduction	biological_process	IEA
LOC_Os03g43400	OsIAA11 - Auxin-responsive Aux/IAA gene family member, expressed	GO:0045449	regulation of transcription	biological_process	IEA
LOC_Os03g43400	OsIAA11 - Auxin-responsive Aux/IAA gene family member, expressed	GO:0009734	auxin mediated signaling pathway	biological_process	IEA
LOC_Os03g43400	OsIAA11 - Auxin-responsive Aux/IAA gene family member, expressed	GO:0009733	response to auxin stimulus	biological_process	IC
LOC_Os03g43400	OsIAA11 - Auxin-responsive Aux/IAA gene family member, expressed	GO:0006417	regulation of translation	biological_process	IMP
LOC_Os03g43400	OsIAA11 - Auxin-responsive Aux/IAA gene family member, expressed	GO:0006350	transcription	biological_process	IEA
LOC_Os03g43410	OsIAA12 - Auxin-responsive Aux/IAA gene family member, expressed	GO:0045449	regulation of transcription	biological_process	IEA
LOC_Os03g43410	OsIAA12 - Auxin-responsive Aux/IAA gene family member, expressed	GO:0009734	auxin mediated signaling pathway	biological_process	IEA
LOC_Os03g43410	OsIAA12 - Auxin-responsive Aux/IAA gene family member, expressed	GO:0009733	response to auxin stimulus	biological_process	IC
LOC_Os03g43410	OsIAA12 - Auxin-responsive Aux/IAA gene family member, expressed	GO:0006417	regulation of translation	biological_process	IMP
LOC_Os03g43410	OsIAA12 - Auxin-responsive Aux/IAA gene family member, expressed	GO:0006350	transcription	biological_process	IEA
LOC_Os03g55050	UDP-glucoronosyl and UDP-glucosyl transferase domain containing protein, expressed	GO:0008152	metabolic process	biological_process	IEA
LOC_Os03g55164	OsWRKY4 - Superfamily of TFs having WRKY and zinc finger domains	GO:0006350	transcription	biological_process	IEA
LOC_Os03g55164	OsWRKY4 - Superfamily of TFs having WRKY and zinc finger domains	GO:0045449	regulation of transcription	biological_process	IEA
LOC_Os03g59620	phospholipase, patatin family, putative, expressed	GO:0016042	lipid catabolic process	biological_process	IEA
LOC_Os03g59620	phospholipase, patatin family, putative, expressed	GO:0008152	metabolic process	biological_process	IEA
LOC_Os03g59620	phospholipase, patatin family, putative, expressed	GO:0006629	lipid metabolic process	biological_process	IEA
LOC_Os03g62060	hydrolase, putative, expressed	GO:0006508	proteolysis	biological_process	IEA
LOC_Os04g27060	oxidoreductase, aldo/keto reductase family protein, putative, expressed	GO:0055114	oxidation reduction	biological_process	IEA
LOC_Os04g27980	glycosyl hydrolase, putative, expressed	GO:0005975	carbohydrate metabolic process	biological_process	IEA
LOC_Os04g27980	glycosyl hydrolase, putative, expressed	GO:0008152	metabolic process	biological_process	IEA
LOC_Os04g35660	no apical meristem protein, putative, expressed	GO:0045449	regulation of transcription	biological_process	IEA
LOC_Os04g37700	expressed protein	GO:0006813	potassium ion transport	biological_process	IEA
LOC_Os04g40140	expressed protein	GO:0045449	regulation of transcription	biological_process	IEA
LOC_Os04g43910	auxin response factor, putative, expressed	GO:0006350	transcription	biological_process	IEA
LOC_Os04g43910	auxin response factor, putative, expressed	GO:0006355	regulation of transcription, DNA-dependent	biological_process	IEA
LOC_Os04g43910	auxin response factor, putative, expressed	GO:0009725	response to hormone stimulus	biological_process	IEA
LOC_Os04g43910	auxin response factor, putative, expressed	GO:0009734	auxin mediated signaling pathway	biological_process	IEA
LOC_Os04g43910	auxin response factor, putative, expressed	GO:0045449	regulation of transcription	biological_process	IEA
LOC_Os04g49460	protein kinase domain containing protein, expressed	GO:0006468	protein amino acid phosphorylation	biological_process	IEA
LOC_Os04g49970	U-box, putative, expressed	GO:0016567	protein ubiquitination	biological_process	IEA
LOC_Os04g50920	OsWRKY37 - Superfamily of TFs having WRKY and zinc finger domains, expressed	GO:0006350	transcription	biological_process	IEA
LOC_Os04g50920	OsWRKY37 - Superfamily of TFs having WRKY and zinc finger domains, expressed	GO:0045449	regulation of transcription	biological_process	IEA
LOC_Os04g50950	peptide transporter PTR2, putative, expressed	GO:0006857	oligopeptide transport	biological_process	IEA
LOC_Os04g54370	expressed protein	GO:0023034	intracellular signaling pathway	biological_process	IEA
LOC_Os04g54860	glutaredoxin, putative, expressed	GO:0045454	cell redox homeostasis	biological_process	IEA
LOC_Os04g54860	glutaredoxin, putative, expressed	GO:0006270	DNA-dependent DNA replication initiation	biological_process	IEA
LOC_Os04g55680	indole-3-acetate beta-glucosyltransferase, putative, expressed	GO:0008152	metabolic process	biological_process	IEA
LOC_Os04g56040	glycine rich protein family protein, putative, expressed	GO:0006810	transport	biological_process	IEA
LOC_Os04g56040	glycine rich protein family protein, putative, expressed	GO:0042309	homoiothermy	biological_process	IEA
LOC_Os04g56040	glycine rich protein family protein, putative, expressed	GO:0050826	response to freezing	biological_process	IEA
LOC_Os04g56090	S-locus-like receptor protein kinase, putative	GO:0048544	recognition of pollen	biological_process	IEA
LOC_Os04g56090	S-locus-like receptor protein kinase, putative	GO:0007596	blood coagulation	biological_process	IEA
LOC_Os04g56090	S-locus-like receptor protein kinase, putative	GO:0006508	proteolysis	biological_process	IEA
LOC_Os04g56090	S-locus-like receptor protein kinase, putative	GO:0006468	protein amino acid phosphorylation	biological_process	IEA
LOC_Os04g57860	endoglucanase precursor, putative, expressed	GO:0000272	polysaccharide catabolic process	biological_process	IEA
LOC_Os04g57860	endoglucanase precursor, putative, expressed	GO:0005975	carbohydrate metabolic process	biological_process	IEA
LOC_Os04g57860	endoglucanase precursor, putative, expressed	GO:0008152	metabolic process	biological_process	IEA
LOC_Os04g57860	endoglucanase precursor, putative, expressed	GO:0030245	cellulose catabolic process	biological_process	IEA
LOC_Os05g04450	peroxidase precursor, putative, expressed	GO:0055114	oxidation reduction	biological_process	IEA
LOC_Os05g04450	peroxidase precursor, putative, expressed	GO:0006979	response to oxidative stress	biological_process	IEA
LOC_Os05g05270	sucrose-phosphatase, putative, expressed	GO:0005986	sucrose biosynthetic process	biological_process	IEA
LOC_Os05g05270	sucrose-phosphatase, putative, expressed	GO:0008152	metabolic process	biological_process	IEA
LOC_Os05g10620	no apical meristem protein, putative, expressed	GO:0045449	regulation of transcription	biological_process	IEA
LOC_Os05g12210	chalcone synthase, putative, expressed	GO:0009058	biosynthetic process	biological_process	IEA
LOC_Os05g12210	chalcone synthase, putative, expressed	GO:0008152	metabolic process	biological_process	IEA
LOC_Os05g12210	chalcone synthase, putative, expressed	GO:0006633	fatty acid biosynthetic process	biological_process	IEA
LOC_Os05g13970	phosphorylase domain containing protein, putative, expressed	GO:0009116	nucleoside metabolic process	biological_process	IEA
LOC_Os05g15690	expansin precursor, putative, expressed	GO:0007047	cellular cell wall organization	biological_process	IEA
LOC_Os05g15690	expansin precursor, putative, expressed	GO:0009664	plant-type cell wall organization	biological_process	IEA
LOC_Os05g15690	expansin precursor, putative, expressed	GO:0019953	sexual reproduction	biological_process	IEA
LOC_Os05g16740	SHR5-receptor-like kinase, putative, expressed	GO:0006468	protein amino acid phosphorylation	biological_process	IEA
LOC_Os05g19040	prefoldin, putative, expressed	GO:0006886	intracellular protein transport	biological_process	IEA
LOC_Os05g27530	ras-related protein, putative, expressed	GO:0006886	intracellular protein transport	biological_process	IEA
LOC_Os05g27530	ras-related protein, putative, expressed	GO:0006913	nucleocytoplasmic transport	biological_process	IEA
LOC_Os05g27530	ras-related protein, putative, expressed	GO:0007165	signal transduction	biological_process	IEA
LOC_Os05g27530	ras-related protein, putative, expressed	GO:0007264	small GTPase mediated signal transduction	biological_process	IEA
LOC_Os05g27530	ras-related protein, putative, expressed	GO:0015031	protein transport	biological_process	IEA
LOC_Os05g30300	Os5bglu21 - beta-glucosidase homologue, similar to G. max isohydroxyurate hydrolase, expressed	GO:0005975	carbohydrate metabolic process	biological_process	IEA
LOC_Os05g38770	protein kinase APK1B, chloroplast precursor, putative, expressed	GO:0006468	protein amino acid phosphorylation	biological_process	IEA
LOC_Os05g40770	leucine-rich repeat family protein, putative, expressed	GO:0006468	protein amino acid phosphorylation	biological_process	IEA
LOC_Os05g40770	leucine-rich repeat family protein, putative, expressed	GO:0007186	G-protein coupled receptor protein signaling pathway	biological_process	IEA
LOC_Os05g44930	receptor-like protein kinase, putative, expressed	GO:0006468	protein amino acid phosphorylation	biological_process	IEA
LOC_Os05g44990	light repressible receptor protein kinase, putative, expressed	GO:0006468	protein amino acid phosphorylation	biological_process	IEA
LOC_Os05g45100	anthocyanidin 5,3-O-glucosyltransferase, putative, expressed	GO:0008152	metabolic process	biological_process	IEA
LOC_Os05g45110	anthocyanidin 5,3-O-glucosyltransferase, putative, expressed	GO:0008152	metabolic process	biological_process	IEA
LOC_Os05g48260	wax synthase, putative, expressed	GO:0006355	regulation of transcription, DNA-dependent	biological_process	IEA
LOC_Os05g49260	transporter family protein, putative, expressed	GO:0006810	transport	biological_process	IEA
LOC_Os05g49260	transporter family protein, putative, expressed	GO:0015031	protein transport	biological_process	IEA
LOC_Os05g49260	transporter family protein, putative, expressed	GO:0055085	transmembrane transport	biological_process	IEA
LOC_Os06g04450	Sec1 family transport protein, putative, expressed	GO:0016192	vesicle-mediated transport	biological_process	IEA
LOC_Os06g04450	Sec1 family transport protein, putative, expressed	GO:0015031	protein transport	biological_process	IEA
LOC_Os06g04450	Sec1 family transport protein, putative, expressed	GO:0006904	vesicle docking involved in exocytosis	biological_process	IEA
LOC_Os06g04450	Sec1 family transport protein, putative, expressed	GO:0006810	transport	biological_process	IEA
LOC_Os06g05690	cysteine synthase, chloroplast/chromoplast precursor, putative, expressed	GO:0006535	cysteine biosynthetic process from serine	biological_process	IEA
LOC_Os06g05690	cysteine synthase, chloroplast/chromoplast precursor, putative, expressed	GO:0006754	ATP biosynthetic process	biological_process	IEA
LOC_Os06g05690	cysteine synthase, chloroplast/chromoplast precursor, putative, expressed	GO:0008152	metabolic process	biological_process	IEA
LOC_Os06g05830	protein kinase domain containing protein, expressed	GO:0006468	protein amino acid phosphorylation	biological_process	IEA
LOC_Os06g06850	resistance protein LR10, putative, expressed	GO:0006952	defense response	biological_process	IEA
LOC_Os06g06850	resistance protein LR10, putative, expressed	GO:0006915	apoptosis	biological_process	IEA
LOC_Os06g06860	MLA1, putative, expressed	GO:0006915	apoptosis	biological_process	IEA
LOC_Os06g06860	MLA1, putative, expressed	GO:0006952	defense response	biological_process	IEA
LOC_Os06g06940	S-locus-like receptor protein kinase, putative, expressed	GO:0006468	protein amino acid phosphorylation	biological_process	IEA
LOC_Os06g07040	OsIAA20 - Auxin-responsive Aux/IAA gene family member, expressed	GO:0045449	regulation of transcription	biological_process	IEA
LOC_Os06g07040	OsIAA20 - Auxin-responsive Aux/IAA gene family member, expressed	GO:0009734	auxin mediated signaling pathway	biological_process	IEA
LOC_Os06g07040	OsIAA20 - Auxin-responsive Aux/IAA gene family member, expressed	GO:0009733	response to auxin stimulus	biological_process	IC
LOC_Os06g07040	OsIAA20 - Auxin-responsive Aux/IAA gene family member, expressed	GO:0006417	regulation of translation	biological_process	IMP
LOC_Os06g07040	OsIAA20 - Auxin-responsive Aux/IAA gene family member, expressed	GO:0006350	transcription	biological_process	IEA
LOC_Os06g07070	BRASSINOSTEROID INSENSITIVE 1-associated receptor kinase 1 precursor, putative, expressed	GO:0006468	protein amino acid phosphorylation	biological_process	IEA
LOC_Os06g09270	hypro1, putative, expressed	GO:0006486	protein amino acid glycosylation	biological_process	IEA
LOC_Os06g09620	expressed protein	GO:0042309	homoiothermy	biological_process	IEA
LOC_Os06g09620	expressed protein	GO:0050826	response to freezing	biological_process	IEA
LOC_Os06g10950	xyloglucan fucosyltransferase, putative, expressed	GO:0042546	cell wall biogenesis	biological_process	IEA
LOC_Os06g11210	12-oxophytodienoate reductase, putative, expressed	GO:0008152	metabolic process	biological_process	IEA
LOC_Os06g11240	12-oxophytodienoate reductase, putative, expressed	GO:0008152	metabolic process	biological_process	IEA
LOC_Os06g15910	potassium transporter, putative, expressed	GO:0006810	transport	biological_process	IEA
LOC_Os06g15910	potassium transporter, putative, expressed	GO:0006811	ion transport	biological_process	IEA
LOC_Os06g15910	potassium transporter, putative, expressed	GO:0006813	potassium ion transport	biological_process	IEA
LOC_Os06g22020	cytochrome P450, putative	GO:0055114	oxidation reduction	biological_process	IEA
LOC_Os06g23140	copper methylamine oxidase precursor, putative	GO:0055114	oxidation reduction	biological_process	IEA
LOC_Os06g23140	copper methylamine oxidase precursor, putative	GO:0009308	amine metabolic process	biological_process	IEA
LOC_Os06g30500	cytochrome P450, putative, expressed	GO:0055114	oxidation reduction	biological_process	IEA
LOC_Os06g36320	receptor-like protein kinase 5 precursor, putative, expressed	GO:0006468	protein amino acid phosphorylation	biological_process	IEA
LOC_Os06g36830	cysteine synthase, mitochondrial precursor, putative	GO:0008152	metabolic process	biological_process	IEA
LOC_Os06g40370	CAMK_KIN1/SNF1/Nim1_like.27 - CAMK includes calcium/calmodulin depedent protein kinases, expressed	GO:0007165	signal transduction	biological_process	IEA
LOC_Os06g40370	CAMK_KIN1/SNF1/Nim1_like.27 - CAMK includes calcium/calmodulin depedent protein kinases, expressed	GO:0006468	protein amino acid phosphorylation	biological_process	IEA
LOC_Os06g41960	lysM-domain containing receptor-like kinase, putative	GO:0006468	protein amino acid phosphorylation	biological_process	IEA
LOC_Os06g41960	lysM-domain containing receptor-like kinase, putative	GO:0016998	cell wall macromolecule catabolic process	biological_process	IEA
LOC_Os06g44410	histidine kinase, putative, expressed	GO:0018106	peptidyl-histidine phosphorylation	biological_process	IEA
LOC_Os06g44410	histidine kinase, putative, expressed	GO:0016310	phosphorylation	biological_process	IEA
LOC_Os06g44410	histidine kinase, putative, expressed	GO:0007165	signal transduction	biological_process	IEA
LOC_Os06g44410	histidine kinase, putative, expressed	GO:0006355	regulation of transcription, DNA-dependent	biological_process	IEA
LOC_Os06g44410	histidine kinase, putative, expressed	GO:0000160	two-component signal transduction system (phosphorelay)	biological_process	IEA
LOC_Os06g45360	peptidase, M24 family protein, putative, expressed	GO:0006508	proteolysis	biological_process	IEA
LOC_Os06g45360	peptidase, M24 family protein, putative, expressed	GO:0009987	cellular process	biological_process	IEA
LOC_Os06g47740	phytosulfokine receptor precursor, putative	GO:0006468	protein amino acid phosphorylation	biological_process	IEA
LOC_Os06g47750	phytosulfokine receptor precursor, putative, expressed	GO:0006468	protein amino acid phosphorylation	biological_process	IEA
LOC_Os06g48050	expressed protein	GO:0050826	response to freezing	biological_process	IEA
LOC_Os06g48050	expressed protein	GO:0042309	homoiothermy	biological_process	IEA
LOC_Os06g50140	endoglucanase, putative, expressed	GO:0000272	polysaccharide catabolic process	biological_process	IEA
LOC_Os06g50140	endoglucanase, putative, expressed	GO:0005975	carbohydrate metabolic process	biological_process	IEA
LOC_Os06g50140	endoglucanase, putative, expressed	GO:0007047	cellular cell wall organization	biological_process	IEA
LOC_Os06g50140	endoglucanase, putative, expressed	GO:0008152	metabolic process	biological_process	IEA
LOC_Os06g50140	endoglucanase, putative, expressed	GO:0030245	cellulose catabolic process	biological_process	IEA
LOC_Os07g01420	peroxidase precursor, putative	GO:0055114	oxidation reduction	biological_process	IEA
LOC_Os07g01420	peroxidase precursor, putative	GO:0006979	response to oxidative stress	biological_process	IEA
LOC_Os07g04220	wound and phytochrome signaling involved receptor like kinase, putative, expressed	GO:0006468	protein amino acid phosphorylation	biological_process	IEA
LOC_Os07g04820	protein kinase, putative, expressed	GO:0006468	protein amino acid phosphorylation	biological_process	IEA
LOC_Os07g05620	CAMK_KIN1/SNF1/Nim1_like.28 - CAMK includes calcium/calmodulin depedent protein kinases, expressed	GO:0006468	protein amino acid phosphorylation	biological_process	IEA
LOC_Os07g05620	CAMK_KIN1/SNF1/Nim1_like.28 - CAMK includes calcium/calmodulin depedent protein kinases, expressed	GO:0007165	signal transduction	biological_process	IEA
LOC_Os07g07440	versicolorin reductase, putative, expressed	GO:0055114	oxidation reduction	biological_process	IEA
LOC_Os07g07440	versicolorin reductase, putative, expressed	GO:0044237	cellular metabolic process	biological_process	IEA
LOC_Os07g07440	versicolorin reductase, putative, expressed	GO:0009239	enterobactin biosynthetic process	biological_process	IEA
LOC_Os07g07440	versicolorin reductase, putative, expressed	GO:0008152	metabolic process	biological_process	IEA
LOC_Os07g08000	expressed protein	GO:0006468	protein amino acid phosphorylation	biological_process	IEA
LOC_Os07g23570	cytochrome P450 72A1, putative, expressed	GO:0055114	oxidation reduction	biological_process	IEA
LOC_Os07g23710	cytochrome P450, putative	GO:0055114	oxidation reduction	biological_process	IEA
LOC_Os07g31130	OsWAK72 - OsWAK receptor-like cytoplasmic kinase OsWAK-RLCK, expressed	GO:0006468	protein amino acid phosphorylation	biological_process	IEA
LOC_Os07g31610	peroxidase precursor, putative, expressed	GO:0055114	oxidation reduction	biological_process	IEA
LOC_Os07g31610	peroxidase precursor, putative, expressed	GO:0006979	response to oxidative stress	biological_process	IEA
LOC_Os07g33560	cytochrome P450, putative, expressed	GO:0055114	oxidation reduction	biological_process	IEA
LOC_Os07g33710	expressed protein	GO:0006915	apoptosis	biological_process	IEA
LOC_Os07g33710	expressed protein	GO:0006952	defense response	biological_process	IEA
LOC_Os07g34920	aspartic proteinase nepenthesin precursor, putative, expressed	GO:0006508	proteolysis	biological_process	IEA
LOC_Os07g35330	TKL_IRAK_DUF26-lc.13 - DUF26 kinases have homology to DUF26 containing loci, expressed	GO:0050826	response to freezing	biological_process	IEA
LOC_Os07g35330	TKL_IRAK_DUF26-lc.13 - DUF26 kinases have homology to DUF26 containing loci, expressed	GO:0042309	homoiothermy	biological_process	IEA
LOC_Os07g35330	TKL_IRAK_DUF26-lc.13 - DUF26 kinases have homology to DUF26 containing loci, expressed	GO:0007186	G-protein coupled receptor protein signaling pathway	biological_process	IEA
LOC_Os07g35330	TKL_IRAK_DUF26-lc.13 - DUF26 kinases have homology to DUF26 containing loci, expressed	GO:0006468	protein amino acid phosphorylation	biological_process	IEA
LOC_Os07g35340	TKL_IRAK_DUF26-lc.14 - DUF26 kinases have homology to DUF26 containing loci, expressed	GO:0006468	protein amino acid phosphorylation	biological_process	IEA
LOC_Os07g35860	plastocyanin-like domain containing protein, putative, expressed	GO:0042309	homoiothermy	biological_process	IEA
LOC_Os07g35860	plastocyanin-like domain containing protein, putative, expressed	GO:0050826	response to freezing	biological_process	IEA
LOC_Os07g39360	transporter family protein, putative, expressed	GO:0055085	transmembrane transport	biological_process	IEA
LOC_Os07g39360	transporter family protein, putative, expressed	GO:0006810	transport	biological_process	IEA
LOC_Os07g39940	helix-loop-helix DNA-binding domain containing protein	GO:0045449	regulation of transcription	biological_process	IEA
LOC_Os07g44140	cytochrome P450 72A1, putative, expressed	GO:0055114	oxidation reduction	biological_process	IEA
LOC_Os07g44460	peroxidase precursor, putative	GO:0006979	response to oxidative stress	biological_process	IEA
LOC_Os07g44460	peroxidase precursor, putative	GO:0055114	oxidation reduction	biological_process	IEA
LOC_Os07g44480	peroxidase, putative, expressed	GO:0055114	oxidation reduction	biological_process	IEA
LOC_Os07g44480	peroxidase, putative, expressed	GO:0007186	G-protein coupled receptor protein signaling pathway	biological_process	IEA
LOC_Os07g44480	peroxidase, putative, expressed	GO:0006979	response to oxidative stress	biological_process	IEA
LOC_Os07g44499	peroxidase, putative, expressed	GO:0006979	response to oxidative stress	biological_process	IEA
LOC_Os07g44499	peroxidase, putative, expressed	GO:0007186	G-protein coupled receptor protein signaling pathway	biological_process	IEA
LOC_Os07g44499	peroxidase, putative, expressed	GO:0055114	oxidation reduction	biological_process	IEA
LOC_Os07g44910	gibberellin receptor GID1L2, putative, expressed	GO:0008152	metabolic process	biological_process	IEA
LOC_Os07g46490	phosphatidylinositol-4-phosphate 5-kinase, putative, expressed	GO:0046488	phosphatidylinositol metabolic process	biological_process	IEA
LOC_Os08g01830	TKL_IRAK_CR4L.6 - The CR4L subfamily has homology with Crinkly4, expressed	GO:0006468	protein amino acid phosphorylation	biological_process	IEA
LOC_Os08g04420	tyrosine protein kinase domain containing protein, putative, expressed	GO:0006468	protein amino acid phosphorylation	biological_process	IEA
LOC_Os08g14810	NB-ARC domain containing protein, expressed	GO:0006915	apoptosis	biological_process	IEA
LOC_Os08g14810	NB-ARC domain containing protein, expressed	GO:0006952	defense response	biological_process	IEA
LOC_Os08g14830	NB-ARC domain containing protein	GO:0006915	apoptosis	biological_process	IEA
LOC_Os08g14830	NB-ARC domain containing protein	GO:0006952	defense response	biological_process	IEA
LOC_Os08g20130	flavonol sulfotransferase, putative, expressed	GO:0006508	proteolysis	biological_process	IEA
LOC_Os08g20570	chloride channel protein, putative, expressed	GO:0006821	chloride transport	biological_process	IEA
LOC_Os08g28880	patatin, putative, expressed	GO:0006629	lipid metabolic process	biological_process	IEA
LOC_Os08g28880	patatin, putative, expressed	GO:0008152	metabolic process	biological_process	IEA
LOC_Os08g28880	patatin, putative, expressed	GO:0009296	flagellum assembly	biological_process	IEA
LOC_Os08g28880	patatin, putative, expressed	GO:0016042	lipid catabolic process	biological_process	IEA
LOC_Os08g30070	expressed protein	GO:0050826	response to freezing	biological_process	IEA
LOC_Os08g30070	expressed protein	GO:0042309	homoiothermy	biological_process	IEA
LOC_Os08g35600	tyrosine protein kinase domain containing protein, putative, expressed	GO:0006468	protein amino acid phosphorylation	biological_process	IEA
LOC_Os08g37050	gibberellin receptor GID1L2, putative, expressed	GO:0008152	metabolic process	biological_process	IEA
LOC_Os08g37180	patatin, putative, expressed	GO:0006629	lipid metabolic process	biological_process	IEA
LOC_Os08g37180	patatin, putative, expressed	GO:0008152	metabolic process	biological_process	IEA
LOC_Os08g37180	patatin, putative, expressed	GO:0016042	lipid catabolic process	biological_process	IEA
LOC_Os08g39730	cytochrome P450, putative, expressed	GO:0055114	oxidation reduction	biological_process	IEA
LOC_Os08g42030	peroxidase precursor, putative, expressed	GO:0006979	response to oxidative stress	biological_process	IEA
LOC_Os08g42030	peroxidase precursor, putative, expressed	GO:0055114	oxidation reduction	biological_process	IEA
LOC_Os09g15500	peroxidase precursor, putative	GO:0006979	response to oxidative stress	biological_process	IEA
LOC_Os09g15500	peroxidase precursor, putative	GO:0055114	oxidation reduction	biological_process	IEA
LOC_Os09g15510	peroxidase precursor, putative, expressed	GO:0006979	response to oxidative stress	biological_process	IEA
LOC_Os09g15510	peroxidase precursor, putative, expressed	GO:0055114	oxidation reduction	biological_process	IEA
LOC_Os09g15790	ras-related protein, putative, expressed	GO:0015031	protein transport	biological_process	IEA
LOC_Os09g15790	ras-related protein, putative, expressed	GO:0007264	small GTPase mediated signal transduction	biological_process	IEA
LOC_Os09g15790	ras-related protein, putative, expressed	GO:0007165	signal transduction	biological_process	IEA
LOC_Os09g15790	ras-related protein, putative, expressed	GO:0006913	nucleocytoplasmic transport	biological_process	IEA
LOC_Os09g15790	ras-related protein, putative, expressed	GO:0006886	intracellular protein transport	biological_process	IEA
LOC_Os09g15790	ras-related protein, putative, expressed	GO:0006355	regulation of transcription, DNA-dependent	biological_process	IEA
LOC_Os09g18010	conserved hypothetical protein	GO:0007601	visual perception	biological_process	IEA
LOC_Os09g18010	conserved hypothetical protein	GO:0007186	G-protein coupled receptor protein signaling pathway	biological_process	IEA
LOC_Os09g18010	conserved hypothetical protein	GO:0006468	protein amino acid phosphorylation	biological_process	IEA
LOC_Os09g20220	glutathione S-transferase, putative, expressed	GO:0008152	metabolic process	biological_process	IEA
LOC_Os09g20500	transporter, putative, expressed	GO:0015904	tetracycline transport	biological_process	IEA
LOC_Os09g20500	transporter, putative, expressed	GO:0046677	response to antibiotic	biological_process	IEA
LOC_Os09g20880	serine/threonine-protein kinase, putative, expressed	GO:0006468	protein amino acid phosphorylation	biological_process	IEA
LOC_Os09g21230	AMP-binding enzyme, putative, expressed	GO:0008152	metabolic process	biological_process	IEA
LOC_Os09g31410	Os9bglu29 - beta-glucosidase homologue, similar to Os4bglu12 exoglucanase, expressed	GO:0005975	carbohydrate metabolic process	biological_process	IEA
LOC_Os09g34160	resistance protein, putative, expressed	GO:0006915	apoptosis	biological_process	IEA
LOC_Os09g34160	resistance protein, putative, expressed	GO:0006952	defense response	biological_process	IEA
LOC_Os09g36940	plastocyanin-like domain containing protein, putative, expressed	GO:0050826	response to freezing	biological_process	IEA
LOC_Os09g36940	plastocyanin-like domain containing protein, putative, expressed	GO:0042309	homoiothermy	biological_process	IEA
LOC_Os09g36940	plastocyanin-like domain containing protein, putative, expressed	GO:0007155	cell adhesion	biological_process	IEA
LOC_Os09g36940	plastocyanin-like domain containing protein, putative, expressed	GO:0006355	regulation of transcription, DNA-dependent	biological_process	IEA
LOC_Os09g38910	OsWAK92 - OsWAK receptor-like protein kinase, expressed	GO:0006468	protein amino acid phosphorylation	biological_process	IEA
LOC_Os10g02100	peptide transporter PTR2, putative, expressed	GO:0006857	oligopeptide transport	biological_process	IEA
LOC_Os10g02100	peptide transporter PTR2, putative, expressed	GO:0015904	tetracycline transport	biological_process	IEA
LOC_Os10g02100	peptide transporter PTR2, putative, expressed	GO:0046677	response to antibiotic	biological_process	IEA
LOC_Os10g03400	phosphatidylinositol transfer, putative, expressed	GO:0006810	transport	biological_process	IEA
LOC_Os10g07040	chalcone synthase, putative	GO:0009058	biosynthetic process	biological_process	IEA
LOC_Os10g07040	chalcone synthase, putative	GO:0008152	metabolic process	biological_process	IEA
LOC_Os10g07040	chalcone synthase, putative	GO:0006633	fatty acid biosynthetic process	biological_process	IEA
LOC_Os10g08620	chalcone and stilbene synthases, putative	GO:0008152	metabolic process	biological_process	IEA
LOC_Os10g08620	chalcone and stilbene synthases, putative	GO:0009058	biosynthetic process	biological_process	IEA
LOC_Os10g09110	cytochrome P450, putative, expressed	GO:0055114	oxidation reduction	biological_process	IEA
LOC_Os10g09860	chalcone synthase, putative	GO:0009058	biosynthetic process	biological_process	IEA
LOC_Os10g09860	chalcone synthase, putative	GO:0008152	metabolic process	biological_process	IEA
LOC_Os10g09860	chalcone synthase, putative	GO:0006633	fatty acid biosynthetic process	biological_process	IEA
LOC_Os10g11860	MATE efflux family protein, putative, expressed	GO:0006855	drug transmembrane transport	biological_process	IEA
LOC_Os10g20830	LTPL133 - Protease inhibitor/seed storage/LTP family protein precursor, expressed	GO:0006869	lipid transport	biological_process	IEA
LOC_Os10g21070	retrotransposon protein, putative, unclassified, expressed	GO:0006278	RNA-dependent DNA replication	biological_process	IEA
LOC_Os10g25870	dirigent, putative, expressed	GO:0006355	regulation of transcription, DNA-dependent	biological_process	IEA
LOC_Os10g37120	transposon protein, putative, unclassified	GO:0055114	oxidation reduction	biological_process	IEA
LOC_Os10g38050	HOTHEAD precursor, putative, expressed	GO:0006066	alcohol metabolic process	biological_process	IEA
LOC_Os10g38160	glutathione S-transferase, putative, expressed	GO:0008152	metabolic process	biological_process	IEA
LOC_Os10g38340	glutathione S-transferase GSTU6, putative, expressed	GO:0008152	metabolic process	biological_process	IEA
LOC_Os10g38600	glutathione S-transferase GSTU6, putative, expressed	GO:0008152	metabolic process	biological_process	IEA
LOC_Os10g39160	peroxidase precursor, putative	GO:0006979	response to oxidative stress	biological_process	IEA
LOC_Os10g39160	peroxidase precursor, putative	GO:0055114	oxidation reduction	biological_process	IEA
LOC_Os10g40270	ATROPGEF7/ROPGEF7, putative, expressed	GO:0006813	potassium ion transport	biological_process	IEA
LOC_Os10g40440	LTPL140 - Protease inhibitor/seed storage/LTP family protein precursor, expressed	GO:0006869	lipid transport	biological_process	IEA
LOC_Os10g40460	LTPL141 - Protease inhibitor/seed storage/LTP family protein precursor, expressed	GO:0006869	lipid transport	biological_process	IEA
LOC_Os10g40470	LTPL142 - Protease inhibitor/seed storage/LTP family protein precursor, putative, expressed	GO:0006869	lipid transport	biological_process	IEA
LOC_Os10g40710	expansin precursor, putative, expressed	GO:0007047	cellular cell wall organization	biological_process	IEA
LOC_Os10g40710	expansin precursor, putative, expressed	GO:0009405	pathogenesis	biological_process	IEA
LOC_Os10g40710	expansin precursor, putative, expressed	GO:0019953	sexual reproduction	biological_process	IEA
LOC_Os10g42750	CSLD1 - cellulose synthase-like family D, expressed	GO:0030244	cellulose biosynthetic process	biological_process	IEA
LOC_Os10g42750	CSLD1 - cellulose synthase-like family D, expressed	GO:0007047	cellular cell wall organization	biological_process	IEA
LOC_Os11g05700	ABC transporter family protein, putative, expressed	GO:0006810	transport	biological_process	IEA
LOC_Os11g06700	exo70 exocyst complex subunit, putative, expressed	GO:0006887	exocytosis	biological_process	IEA
LOC_Os11g07250	receptor kinase, putative, expressed	GO:0006468	protein amino acid phosphorylation	biological_process	IEA
LOC_Os11g08120	Os11bglu37 - GH1 pseudogene	GO:0005975	carbohydrate metabolic process	biological_process	IEA
LOC_Os11g10710	protein kinase domain containing protein, expressed	GO:0006468	protein amino acid phosphorylation	biological_process	IEA
LOC_Os11g13820	protein phosphatase 2C, putative, expressed	GO:0006470	protein amino acid dephosphorylation	biological_process	IEA
LOC_Os11g24060	permease domain containing protein, putative, expressed	GO:0006810	transport	biological_process	IEA
LOC_Os11g24060	permease domain containing protein, putative, expressed	GO:0042309	homoiothermy	biological_process	IEA
LOC_Os11g24060	permease domain containing protein, putative, expressed	GO:0050826	response to freezing	biological_process	IEA
LOC_Os11g35040	aminotransferase, classes I and II, domain containing protein, expressed	GO:0006519	cellular amino acid and derivative metabolic process	biological_process	IEA
LOC_Os11g35040	aminotransferase, classes I and II, domain containing protein, expressed	GO:0009058	biosynthetic process	biological_process	IEA
LOC_Os11g37880	stripe rust resistance protein Yr10, putative, expressed	GO:0006952	defense response	biological_process	IEA
LOC_Os11g37880	stripe rust resistance protein Yr10, putative, expressed	GO:0006915	apoptosis	biological_process	IEA
LOC_Os11g37940	WIP2 - Wound-induced protein precursor, expressed	GO:0006032	chitin catabolic process	biological_process	IEA
LOC_Os11g37940	WIP2 - Wound-induced protein precursor, expressed	GO:0016998	cell wall macromolecule catabolic process	biological_process	IEA
LOC_Os11g37940	WIP2 - Wound-induced protein precursor, expressed	GO:0042742	defense response to bacterium	biological_process	IEA
LOC_Os11g37940	WIP2 - Wound-induced protein precursor, expressed	GO:0050832	defense response to fungus	biological_process	IEA
LOC_Os11g44430	protein kinase, putative, expressed	GO:0006468	protein amino acid phosphorylation	biological_process	IEA
LOC_Os12g02630	cytochrome P450 72A1, putative, expressed	GO:0055114	oxidation reduction	biological_process	IEA
LOC_Os12g06840	ATEXO70C2, putative, expressed	GO:0006887	exocytosis	biological_process	IEA
LOC_Os12g09739	pollen signalling protein with adenylyl cyclase activity, putative, expressed	GO:0006915	apoptosis	biological_process	IEA
LOC_Os12g09739	pollen signalling protein with adenylyl cyclase activity, putative, expressed	GO:0006952	defense response	biological_process	IEA
LOC_Os12g16010	sex determination protein tasselseed-2, putative, expressed	GO:0055114	oxidation reduction	biological_process	IEA
LOC_Os12g16010	sex determination protein tasselseed-2, putative, expressed	GO:0009239	enterobactin biosynthetic process	biological_process	IEA
LOC_Os12g16010	sex determination protein tasselseed-2, putative, expressed	GO:0008152	metabolic process	biological_process	IEA
LOC_Os12g16650	Cyclopropane-fatty-acyl-phospholipid synthase, putative, expressed	GO:0008152	metabolic process	biological_process	IEA
LOC_Os12g16650	Cyclopropane-fatty-acyl-phospholipid synthase, putative, expressed	GO:0008610	lipid biosynthetic process	biological_process	IEA
LOC_Os12g25200	chloride transporter, chloride channel family, putative, expressed	GO:0006821	chloride transport	biological_process	IEA
LOC_Os12g32190	expressed protein	GO:0006334	nucleosome assembly	biological_process	IEA
LOC_Os12g32190	expressed protein	GO:0008152	metabolic process	biological_process	IEA
LOC_Os12g32230	molybdenum cofactor biosynthesis protein 1, putative, expressed	GO:0008152	metabolic process	biological_process	IEA
LOC_Os12g32230	molybdenum cofactor biosynthesis protein 1, putative, expressed	GO:0006777	Mo-molybdopterin cofactor biosynthetic process	biological_process	IEA
LOC_Os12g32640	haemolysin-III, putative, expressed	GO:0016068	type I hypersensitivity	biological_process	IEA
LOC_Os12g37560	phospholipase C, putative, expressed	GO:0006629	lipid metabolic process	biological_process	IEA
LOC_Os12g37560	phospholipase C, putative, expressed	GO:0007165	signal transduction	biological_process	IEA
LOC_Os12g37560	phospholipase C, putative, expressed	GO:0023034	intracellular signaling pathway	biological_process	IEA
LOC_Os12g37780	tetratricopeptide repeat domain containing protein, expressed	GO:0050826	response to freezing	biological_process	IEA
LOC_Os12g37780	tetratricopeptide repeat domain containing protein, expressed	GO:0042309	homoiothermy	biological_process	IEA
LOC_Os12g42040	OsWAK126 - OsWAK receptor-like protein kinase, expressed	GO:0006468	protein amino acid phosphorylation	biological_process	IEA
LOC_Os12g42660	AGC_AGC_other_GWLd.1 - ACG kinases include homologs to PKA, PKG and PKC, expressed	GO:0006468	protein amino acid phosphorylation	biological_process	IEA
LOC_Os12g44320	carbohydrate binding protein, putative, expressed	GO:0006468	protein amino acid phosphorylation	biological_process	IEA
LOC_Os12g44320	carbohydrate binding protein, putative, expressed	GO:0006508	proteolysis	biological_process	IEA
LOC_Os12g44320	carbohydrate binding protein, putative, expressed	GO:0007596	blood coagulation	biological_process	IEA
LOC_Os10g39890	POEI31 - Pollen Ole e I allergen and extensin family protein precursor, putative, expressed	Unmapped
LOC_Os12g38010	metallothionein, putative, expressed	Unmapped
LOC_Os08g08970	Cupin domain containing protein, expressed	Unmapped
LOC_Os03g41130	expressed protein	Unmapped
LOC_Os02g44470	actin-depolymerizing factor, putative, expressed	Unmapped
LOC_Os10g11500	SCP-like extracellular protein, expressed	Unmapped
LOC_Os03g59440	dirigent, putative, expressed	Unmapped
LOC_Os10g11730	LTPL88 - Protease inhibitor/seed storage/LTP family protein precursor, expressed	Unmapped
LOC_Os04g56430	cysteine-rich receptor-like protein kinase, putative, expressed	Unmapped
LOC_Os06g20860	paramyosin, putative, expressed	Unmapped
LOC_Os07g18120	aldehyde oxidase, putative, expressed	Unmapped
LOC_Os11g20160	O-methyltransferase, putative, expressed	Unmapped
LOC_Os12g38290	metallothionein, putative, expressed	Unmapped
LOC_Os07g03279	SCP-like extracellular protein, expressed	Unmapped
LOC_Os11g20090	O-methyltransferase, putative, expressed	Unmapped
LOC_Os01g27390	glutathione S-transferase, putative, expressed	Unmapped
LOC_Os06g35650	reticuline oxidase-like protein precursor, putative, expressed	Unmapped
LOC_Os07g45080	expressed protein	Unmapped
LOC_Os12g02240	hypothetical protein	Unmapped
LOC_Os07g09520	expressed protein	Unmapped
LOC_Os04g53560	expressed protein	Unmapped
LOC_Os12g10220	expressed protein	Unmapped
LOC_Os01g58320	expressed protein	Unmapped
LOC_Os03g19330	glycosyltransferase, putative, expressed	Unmapped
LOC_Os04g39600	fasciclin domain containing protein, expressed	Unmapped
LOC_Os02g42820	OsPLIM2a - LIM domain protein, putative actin-binding protein and transcription factor, expressed	Unmapped
LOC_Os01g24700	expressed protein	Unmapped
LOC_Os11g08380	1-aminocyclopropane-1-carboxylate oxidase, putative, expressed	Unmapped
LOC_Os01g56570	xylosyltransferase, putative, expressed	Unmapped
LOC_Os01g59680	NHL25, putative, expressed	Unmapped
LOC_Os07g01440	plastocyanin-like domain containing protein, putative, expressed	Unmapped
LOC_Os08g08920	Cupin domain containing protein	Unmapped
LOC_Os10g38670	glutathione S-transferase, putative, expressed	Unmapped
LOC_Os01g69200	regulatory protein, putative, expressed	Unmapped
LOC_Os03g19990	WD40-like Beta Propeller Repeat family protein, expressed	Unmapped
LOC_Os05g45070	harpin-induced protein 1 domain containing protein, expressed	Unmapped
LOC_Os07g30090	actin-depolymerizing factor, putative, expressed	Unmapped
LOC_Os03g61590	expressed protein	Unmapped
LOC_Os03g53660	Myosin head domain containing protein, expressed	Unmapped
LOC_Os07g29780	ATROPGEF7/ROPGEF7, putative, expressed	Unmapped
LOC_Os06g35700	reticuline oxidase-like protein precursor, putative, expressed	Unmapped
LOC_Os12g05380	glycosyltransferase, putative, expressed	Unmapped
LOC_Os03g48540	expressed protein	Unmapped
LOC_Os11g15300	SAM dependent carboxyl methyltransferase, putative, expressed	Unmapped
LOC_Os02g51730	dnaJ homolog subfamily C member 7, putative, expressed	Unmapped
LOC_Os12g05880	Cupin domain containing protein, expressed	Unmapped
LOC_Os01g38500	DUF538 domain containing protein, putative, expressed	Unmapped
LOC_Os01g37110	ABIL2, putative, expressed	Unmapped
LOC_Os02g52380	DUF1645 domain containing protein, putative, expressed	Unmapped
LOC_Os02g38230	high affinity nitrate transporter, putative, expressed	Unmapped
LOC_Os01g05720	conserved hypothetical protein	Unmapped
LOC_Os11g42960	integral membrane protein TIGR01569 containing protein, expressed	Unmapped
LOC_Os07g02870	DUF538 domain containing protein, putative	Unmapped
LOC_Os01g05064	expressed protein	Unmapped
LOC_Os03g61360	hydrolase, alpha/beta fold family domain containing protein, expressed	Unmapped
LOC_Os05g02390	ZOS5-02 - C2H2 zinc finger protein, expressed	Unmapped
LOC_Os06g14060	MBTB10 - Bric-a-Brac, Tramtrack, Broad Complex BTB domain with Meprin and TRAF Homology MATH domain, expressed	Unmapped
LOC_Os03g19700	plant protein of unknown function domain containing protein, expressed	Unmapped
LOC_Os08g14109	retrotransposon protein, putative, Ty1-copia subclass, expressed	Unmapped
LOC_Os01g59880	inositol-1, 4, 5-trisphosphate 5-phosphatase, putative, expressed	Unmapped
LOC_Os01g29390	expressed protein	Unmapped
LOC_Os06g38950	ABC transporter, ATP-binding protein, putative, expressed	Unmapped
LOC_Os05g10370	acid phosphatase, putative, expressed	Unmapped
LOC_Os05g45900	endonuclease/exonuclease/phosphatase family domain containing protein, expressed	Unmapped
LOC_Os02g18880	calcineurin B, putative, expressed	Unmapped
LOC_Os03g01180	phosphoglycerate mutase, putative, expressed	Unmapped
LOC_Os01g73040	CBS domain-containing protein, putative, expressed	Unmapped
LOC_Os12g38910	expressed protein	Unmapped
LOC_Os10g34920	secretory protein, putative, expressed	Unmapped
LOC_Os05g19910	transferase family protein, putative, expressed	Unmapped
LOC_Os01g16600	expressed protein	Unmapped
LOC_Os05g19110	expressed protein	Unmapped
LOC_Os02g58030	leucine-rich repeat-containing protein 40, putative, expressed	Unmapped
LOC_Os01g02900	glycosyltransferase, putative, expressed	Unmapped
LOC_Os01g72150	glutathione S-transferase, putative, expressed	Unmapped
LOC_Os02g02190	transporter, major facilitator family, putative, expressed	Unmapped
LOC_Os02g54180	expressed protein	Unmapped
LOC_Os03g40410	expressed protein	Unmapped
LOC_Os04g58100	expressed protein	Unmapped
LOC_Os10g22070	glutathione S-transferase, putative, expressed	Unmapped
LOC_Os10g30610	white-brown complex homolog protein, putative, expressed	Unmapped
LOC_Os03g53750	nuclear prelamin A recognition factor, putative, expressed	Unmapped
LOC_Os11g37700	pleiotropic drug resistance protein, putative, expressed	Unmapped
LOC_Os12g02500	esterase, putative, expressed	Unmapped
LOC_Os01g51634	myosin-2 heavy chain, non muscle, putative, expressed	Unmapped
LOC_Os11g02570	esterase, putative, expressed	Unmapped
LOC_Os11g15340	SAM dependent carboxyl methyltransferase family protein, putative, expressed	Unmapped
LOC_Os01g14020	expressed protein	Unmapped
LOC_Os01g06270	expressed protein	Unmapped
LOC_Os11g17720	plant protein of unknown function domain containing protein, expressed	Unmapped
LOC_Os04g32970	OTU-like cysteine protease family protein, putative, expressed	Unmapped
LOC_Os09g39440	inosine-uridine preferring nucleoside hydrolase family protein, putative, expressed	Unmapped
LOC_Os08g30260	retrotransposon protein, putative, unclassified	Unmapped
LOC_Os03g27780	protein phosphotase protein, putative, expressed	Unmapped
LOC_Os01g56630	dymeclin, putative, expressed	Unmapped
LOC_Os12g36670	F-box/LRR-repeat protein 3, putative, expressed	Unmapped
LOC_Os04g53710	plastocyanin-like domain containing protein, putative, expressed	Unmapped
LOC_Os03g19260	expressed protein	Unmapped
LOC_Os09g15560	OsFBX314 - F-box domain containing protein, expressed	Unmapped
LOC_Os03g58240	GTP binding protein, putative, expressed	Unmapped
LOC_Os06g42164	expressed protein	Unmapped
LOC_Os02g45890	sulfotransferase domain containing protein, expressed	Unmapped
LOC_Os10g19200	vegetative cell wall protein gp1 precursor, putative, expressed	Unmapped
LOC_Os06g20430	BPI/LBP family protein At3g20270 precursor, putative, expressed	Unmapped
LOC_Os03g48560	N-acetylglucosaminyltransferase, putative, expressed	Unmapped
LOC_Os06g51100	transmembrane protein, putative, expressed	Unmapped
LOC_Os08g24434	expressed protein	Unmapped
LOC_Os10g14194	POEI28 - Pollen Ole e I allergen and extensin family protein precursor, expressed	Unmapped
LOC_Os07g39960	ZOS7-07 - C2H2 zinc finger protein	Unmapped
LOC_Os10g38189	glutathione S-transferase, putative, expressed	Unmapped
LOC_Os05g19030	expressed protein	Unmapped
LOC_Os08g33479	expressed protein	Unmapped
LOC_Os10g34020	glutathione S-transferase, putative, expressed	Unmapped
LOC_Os02g13650	expressed protein	Unmapped
LOC_Os07g42520	dirigent, putative, expressed	Unmapped
LOC_Os01g58444	expressed protein	Unmapped
LOC_Os04g35380	expressed protein	Unmapped
LOC_Os08g32170	oxidoreductase, 2OG-FeII oxygenase domain containing protein, putative, expressed	Unmapped
LOC_Os05g45000	senescence-induced receptor-like serine/threonine-protein kinase precursor, putative	Unmapped
LOC_Os04g57280	expressed protein	Unmapped
LOC_Os11g29630	expressed protein	Unmapped
LOC_Os12g04340	sulfotransferase domain containing protein, expressed	Unmapped
LOC_Os09g31000	EF hand family protein, expressed	Unmapped
LOC_Os05g07240	expressed protein	Unmapped
LOC_Os05g30780	esterase PIR7A, putative	Unmapped
LOC_Os09g15365	hydrophobic protein, putative	Unmapped
LOC_Os11g42940	integral membrane protein, putative, expressed	Unmapped
LOC_Os04g56420	retrotransposon protein, putative, unclassified, expressed	Unmapped
LOC_Os05g32720	early-responsive to dehydration protein-related, putative, expressed	Unmapped
LOC_Os02g52540	EF hand family protein, putative, expressed	Unmapped
LOC_Os01g70840	esterase, putative, expressed	Unmapped
LOC_Os02g26404	expressed protein	Unmapped
LOC_Os07g46030	expressed protein	Unmapped
LOC_Os06g49300	glycosyltransferase protein, putative, expressed	Unmapped
LOC_Os11g02670	zinc finger, C3HC4 type domain containing protein, expressed	Unmapped
LOC_Os06g12560	zinc finger, C3HC4 type, domain containing protein, expressed	Unmapped
LOC_Os05g34500	expressed protein	Unmapped
LOC_Os11g30810	sulfotransferase domain containing protein, expressed	Unmapped
LOC_Os02g12300	pectate lyase precursor, putative, expressed	Unmapped
LOC_Os10g27170	calmodulin-binding protein, putative, expressed	Unmapped
LOC_Os06g44250	haemolysin-III, putative, expressed	Unmapped
LOC_Os07g45260	glycosyl transferase 8 domain containing protein, putative, expressed	Unmapped
LOC_Os05g27350	hypothetical protein	Unmapped
LOC_Os08g42800	hypothetical protein	Unmapped
LOC_Os04g22720	expressed protein	Unmapped
LOC_Os04g34450	expressed protein	Unmapped
LOC_Os02g54100	expressed protein	Unmapped
LOC_Os01g47280	expressed protein	Unmapped
LOC_Os01g21670	plant protein of unknown function domain containing protein, expressed	Unmapped
LOC_Os12g10870	verticillium wilt disease resistance protein, putative	Unmapped
LOC_Os06g02520	interacting protein of DMI3, putative, expressed	Unmapped
LOC_Os09g23140	endonuclease/exonuclease/phosphatase family domain containing protein, expressed	Unmapped
LOC_Os07g14920	hypothetical protein	Unmapped
LOC_Os02g22160	DNA binding protein, putative, expressed	Unmapped
LOC_Os09g29120	GRAM domain containing protein, expressed	Unmapped
LOC_Os03g49700	SNARE associated Golgi protein, putative, expressed	Unmapped
LOC_Os07g08120	BTBT2 - Bric-a-Brac, Tramtrack, Broad Complex BTB domain with tetratricopeptide repeats, expressed	Unmapped
LOC_Os05g35730	hydrolase, alpha/beta fold family domain containing protein, expressed	Unmapped
LOC_Os09g15370	expressed protein	Unmapped
LOC_Os12g05860	Cupin domain containing protein, expressed	Unmapped
LOC_Os06g28124	glycosyltransferase, putative, expressed	Unmapped
LOC_Os03g62230	ZOS3-24 - C2H2 zinc finger protein, expressed	Unmapped
LOC_Os12g24490	zinc finger, C3HC4 type domain containing protein, expressed	Unmapped
LOC_Os02g50340	membrane attack complex component/perforin/complement C9, putative, expressed	Unmapped
LOC_Os04g39590	fasciclin domain containing protein	Unmapped
LOC_Os07g22510	expressed protein	Unmapped
LOC_Os12g05840	Cupin domain containing protein, expressed	Unmapped
LOC_Os10g04020	OsFBX356 - F-box domain containing protein, expressed	Unmapped
LOC_Os01g38380	plant protein of unknown function domain containing protein	Unmapped
LOC_Os06g51230	conserved hypothetical protein	Unmapped
LOC_Os04g57750	plastocyanin-like domain containing protein, putative, expressed	Unmapped
LOC_Os07g17310	B12D protein, putative, expressed	Unmapped
LOC_Os02g25700	O-acyltransferase, putative	Unmapped
LOC_Os09g19550	SNARE domain containing protein, putative	Unmapped

## Sheet: Table S3
Table S3. MapMan classification of root hair-preferential genes in rice.
Bin.Code	Bin.Name	Locus_ID	Putative Function
15.2	metal handling.binding, chelation and storage	LOC_Os12g38290.1	metallothionein, putative, expressed
15.2	metal handling.binding, chelation and storage	LOC_Os12g38010.1	metallothionein, putative, expressed
17.1.1	hormone metabolism.abscisic acid.synthesis-degradation	LOC_Os07g18120.1	aldehyde oxidase, putative, expressed
17.1.3	hormone metabolism.abscisic acid.induced-regulated-responsive-activated	LOC_Os09g29120.1	GRAM domain containing protein, expressed
17.2.1	hormone metabolism.auxin.synthesis-degradation	LOC_Os03g62060.1	hydrolase, putative, expressed
17.2.3	hormone metabolism.auxin.induced-regulated-responsive-activated	LOC_Os04g27060.1	oxidoreductase, aldo/keto reductase family protein, putative, expressed
17.2.3	hormone metabolism.auxin.induced-regulated-responsive-activated	LOC_Os01g55940.1	OsGH3.2 - Probable indole-3-acetic acid-amido synthetase, expressed
17.4.2	hormone metabolism.cytokinin.signal transduction	LOC_Os06g44410.1	histidine kinase, putative, expressed
17.5.1	hormone metabolism.ethylene.synthesis-degradation	LOC_Os11g08380.1	1-aminocyclopropane-1-carboxylate oxidase, putative, expressed
17.5.2	hormone metabolism.ethylene.signal transduction	LOC_Os01g21670.1	plant protein of unknown function domain containing protein, expressed
17.5.2	hormone metabolism.ethylene.signal transduction	LOC_Os03g19700.1	plant protein of unknown function domain containing protein, expressed
17.5.2	hormone metabolism.ethylene.signal transduction	LOC_Os01g38380.1	plant protein of unknown function domain containing protein, expressed
17.6.1	hormone metabolism.gibberelin.synthesis-degradation	LOC_Os08g32170.1	oxidoreductase, 2OG-FeII oxygenase domain containing protein, putative, expressed
17.7.1.3	hormone metabolism.jasmonate.synthesis-degradation.allene oxidase synthase	LOC_Os02g12690.1	cytochrome P450, putative, expressed
17.7.1.5	hormone metabolism.jasmonate.synthesis-degradation.12-Oxo-PDA-reductase	LOC_Os06g11210.1	12-oxophytodienoate reductase, putative, expressed
17.7.1.5	hormone metabolism.jasmonate.synthesis-degradation.12-Oxo-PDA-reductase	LOC_Os01g27240.1	12-oxophytodienoate reductase, putative, expressed
17.7.1.5	hormone metabolism.jasmonate.synthesis-degradation.12-Oxo-PDA-reductase	LOC_Os06g11240.1	12-oxophytodienoate reductase, putative, expressed
17.8.1	hormone metabolism.salicylic acid.synthesis-degradation	LOC_Os11g15300.1	SAM dependent carboxyl methyltransferase, putative, expressed
20.1	stress.biotic	LOC_Os08g14810.1	NB-ARC domain containing protein, expressed
20.1	stress.biotic	LOC_Os11g11940.1	MLA10, putative, expressed
20.1	stress.biotic	LOC_Os07g03279.1	SCP-like extracellular protein, expressed
20.1	stress.biotic	LOC_Os10g11500.1	SCP-like extracellular protein, expressed
20.1	stress.biotic	LOC_Os05g19910.1	transferase family protein, putative, expressed
20.1	stress.biotic	LOC_Os11g37940.1	WIP2 - Wound-induced protein precursor, expressed
20.1	stress.biotic	LOC_Os07g42520.1	dirigent, putative, expressed
20.1	stress.biotic	LOC_Os10g34920.1	secretory protein, putative, expressed
20.1	stress.biotic	LOC_Os04g27980.1	glycosyl hydrolase, putative, expressed
20.1.3.1	stress.biotic.signalling.MLO-like	LOC_Os02g35490.1	MLO domain containing protein, putative, expressed
20.1.7	stress.biotic.PR-proteins	LOC_Os10g25870.1	dirigent, putative, expressed
20.1.7	stress.biotic.PR-proteins	LOC_Os12g10870.1	verticillium wilt disease resistance protein, putative, expressed
20.1.7	stress.biotic.PR-proteins	LOC_Os08g14830.1	NB-ARC domain containing protein, expressed
20.1.7	stress.biotic.PR-proteins	LOC_Os06g06860.1	MLA1, putative, expressed
20.1.7	stress.biotic.PR-proteins	LOC_Os01g25760.1	powdery mildew resistance protein PM3F, putative, expressed
20.1.7	stress.biotic.PR-proteins	LOC_Os09g34160.1	resistance protein, putative, expressed
20.1.7	stress.biotic.PR-proteins	LOC_Os03g59440.1	dirigent, putative, expressed
20.1.7	stress.biotic.PR-proteins	LOC_Os11g37880.1	stripe rust resistance protein Yr10, putative, expressed
20.1.7	stress.biotic.PR-proteins	LOC_Os06g06850.1	resistance protein LR10, putative, expressed
20.1.7	stress.biotic.PR-proteins	LOC_Os12g09739.1	pollen signalling protein with adenylyl cyclase activity, putative, expressed
20.2.3	stress.abiotic.drought/salt	LOC_Os05g32720.1	early-responsive to dehydration protein-related, putative, expressed
20.2.99	stress.abiotic.unspecified	LOC_Os12g05840.1	Cupin domain containing protein, expressed
20.2.99	stress.abiotic.unspecified	LOC_Os12g05880.1	Cupin domain containing protein, expressed
20.2.99	stress.abiotic.unspecified	LOC_Os08g08920.1	Cupin domain containing protein, expressed
20.2.99	stress.abiotic.unspecified	LOC_Os12g05860.1	Cupin domain containing protein, expressed
20.2.99	stress.abiotic.unspecified	LOC_Os08g08970.1	Cupin domain containing protein, expressed
20.2.99	stress.abiotic.unspecified	LOC_Os10g39890.1	POEI31 - Pollen Ole e I allergen and extensin family protein precursor, putative, expressed
21.1	redox.thioredoxin	LOC_Os02g51730.1	dnaJ homolog subfamily C member 7, putative, expressed
21.2.2	redox.ascorbate and glutathione.glutathione	LOC_Os01g05820.1	gamma-glutamyltranspeptidase 1 precursor, putative, expressed
21.3	redox.heme	LOC_Os03g13160.1	non-symbiotic hemoglobin 2, putative, expressed
21.3	redox.heme	LOC_Os03g13150.1	non-symbiotic hemoglobin 2, putative, expressed
21.3	redox.heme	LOC_Os03g13140.1	non-symbiotic hemoglobin 2, putative, expressed
21.4	redox.glutaredoxins	LOC_Os04g54860.1	glutaredoxin, putative, expressed
26.1	misc.misc2	LOC_Os08g14109.1	retrotransposon protein, putative, Ty1-copia subclass, expressed
26.1	misc.misc2	LOC_Os03g61360.1	hydrolase, alpha/beta fold family domain containing protein, expressed
26.1	misc.cytochrome P450	LOC_Os06g22020.1	cytochrome P450, putative, expressed
26.1	misc.cytochrome P450	LOC_Os10g09110.1	cytochrome P450, putative, expressed
26.1	misc.cytochrome P450	LOC_Os07g44140.1	cytochrome P450 72A1, putative, expressed
26.1	misc.cytochrome P450	LOC_Os07g23710.1	cytochrome P450, putative, expressed
26.1	misc.cytochrome P450	LOC_Os12g02630.1	cytochrome P450 72A1, putative, expressed
26.1	misc.cytochrome P450	LOC_Os01g11300.1	cytochrome P450, putative, expressed
26.1	misc.cytochrome P450	LOC_Os10g37120.1	transposon protein, putative, unclassified, expressed
26.1	misc.cytochrome P450	LOC_Os06g30500.1	cytochrome P450, putative, expressed
26.1	misc.cytochrome P450	LOC_Os07g23570.1	cytochrome P450 72A1, putative, expressed
26.1	misc.cytochrome P450	LOC_Os07g33560.1	cytochrome P450, putative, expressed
26.1	misc.cytochrome P450	LOC_Os08g39730.1	cytochrome P450, putative, expressed
26.1	misc.cytochrome P450	LOC_Os01g43720.1	cytochrome P450 72A1, putative, expressed
26.12	misc.peroxidases	LOC_Os09g15510.1	peroxidase precursor, putative, expressed
26.12	misc.peroxidases	LOC_Os03g13180.1	peroxidase precursor, putative, expressed
26.12	misc.peroxidases	LOC_Os07g44480.1	peroxidase, putative, expressed
26.12	misc.peroxidases	LOC_Os10g39160.1	peroxidase precursor, putative, expressed
26.12	misc.peroxidases	LOC_Os07g44499.1	peroxidase, putative, expressed
26.12	misc.peroxidases	LOC_Os05g04450.1	peroxidase precursor, putative, expressed
26.12	misc.peroxidases	LOC_Os03g25360.1	peroxidase precursor, putative, expressed
26.12	misc.peroxidases	LOC_Os07g44460.1	peroxidase precursor, putative, expressed
26.12	misc.peroxidases	LOC_Os07g31610.1	peroxidase precursor, putative, expressed
26.12	misc.peroxidases	LOC_Os02g14460.1	peroxidase precursor, putative, expressed
26.12	misc.peroxidases	LOC_Os08g42030.1	peroxidase precursor, putative, expressed
26.12	misc.peroxidases	LOC_Os09g15500.1	peroxidase precursor, putative, expressed
26.12	misc.peroxidases	LOC_Os07g01420.1	peroxidase precursor, putative, expressed
26.19	misc.plastocyanin-like	LOC_Os09g36940.1	plastocyanin-like domain containing protein, putative, expressed
26.19	misc.plastocyanin-like	LOC_Os07g35860.1	plastocyanin-like domain containing protein, putative, expressed
26.19	misc.plastocyanin-like	LOC_Os04g57750.1	plastocyanin-like domain containing protein, putative, expressed
26.19	misc.plastocyanin-like	LOC_Os07g01440.1	plastocyanin-like domain containing protein, putative, expressed
26.19	misc.plastocyanin-like	LOC_Os04g53710.1	plastocyanin-like domain containing protein, putative, expressed
26.2	misc.UDP glucosyl and glucoronyl transferases	LOC_Os03g55050.1	UDP-glucoronosyl and UDP-glucosyl transferase domain containing protein, expressed
26.2	misc.UDP glucosyl and glucoronyl transferases	LOC_Os03g19330.1	glycosyltransferase, putative, expressed
26.2	misc.UDP glucosyl and glucoronyl transferases	LOC_Os01g56570.1	xylosyltransferase, putative, expressed
26.2	misc.UDP glucosyl and glucoronyl transferases	LOC_Os04g55680.1	indole-3-acetate beta-glucosyltransferase, putative, expressed
26.2	misc.UDP glucosyl and glucoronyl transferases	LOC_Os05g45110.1	anthocyanidin 5,3-O-glucosyltransferase, putative, expressed
26.2	misc.UDP glucosyl and glucoronyl transferases	LOC_Os03g05060.1	exostosin family domain containing protein, expressed
26.2	misc.UDP glucosyl and glucoronyl transferases	LOC_Os07g45260.1	glycosyl transferase 8 domain containing protein, putative, expressed
26.2	misc.UDP glucosyl and glucoronyl transferases	LOC_Os05g45100.1	anthocyanidin 5,3-O-glucosyltransferase, putative, expressed
26.2	misc.UDP glucosyl and glucoronyl transferases	LOC_Os12g05380.1	glycosyltransferase, putative, expressed
26.2	misc.UDP glucosyl and glucoronyl transferases	LOC_Os01g43280.1	hydroquinone glucosyltransferase, putative, expressed
26.2	misc.UDP glucosyl and glucoronyl transferases	LOC_Os03g48560.1	N-acetylglucosaminyltransferase, putative, expressed
26.21	misc.protease inhibitor/seed storage/lipid transfer protein (LTP) family protein	LOC_Os10g40470.1	LTPL142 - Protease inhibitor/seed storage/LTP family protein precursor, putative, expressed
26.21	misc.protease inhibitor/seed storage/lipid transfer protein (LTP) family protein	LOC_Os10g40440.1	LTPL140 - Protease inhibitor/seed storage/LTP family protein precursor, expressed
26.21	misc.protease inhibitor/seed storage/lipid transfer protein (LTP) family protein	LOC_Os10g20830.1	LTPL133 - Protease inhibitor/seed storage/LTP family protein precursor, expressed
26.21	misc.protease inhibitor/seed storage/lipid transfer protein (LTP) family protein	LOC_Os10g40460.1	LTPL141 - Protease inhibitor/seed storage/LTP family protein precursor, expressed
26.22	misc.short chain dehydrogenase/reductase (SDR)	LOC_Os02g30714.1	dehydrogenase/reductase, putative, expressed
26.22	misc.short chain dehydrogenase/reductase (SDR)	LOC_Os07g07440.1	versicolorin reductase, putative, expressed
26.22	misc.short chain dehydrogenase/reductase (SDR)	LOC_Os12g16010.1	sex determination protein tasselseed-2, putative, expressed
26.28	misc.GDSL-motif lipase	LOC_Os01g46080.1	GDSL-like lipase/acylhydrolase, putative, expressed
26.28	misc.GDSL-motif lipase	LOC_Os01g11750.1	GDSL-like lipase/acylhydrolase, putative, expressed
26.3	misc.gluco-, galacto- and mannosidases	LOC_Os09g31410.1	Os9bglu29 - beta-glucosidase homologue, similar to Os4bglu12 exoglucanase, expressed
26.3	misc.gluco-, galacto- and mannosidases	LOC_Os11g08120.1	Os11bglu37 - GH1 pseudogene, expressed
26.3	misc.gluco-, galacto- and mannosidases	LOC_Os05g30300.1	Os5bglu21 - beta-glucosidase homologue, similar to G. max isohydroxyurate hydrolase, expressed
26.3.4	misc.gluco-, galacto- and mannosidases.endoglucanase	LOC_Os04g57860.1	endoglucanase precursor, putative, expressed
26.3.4	misc.gluco-, galacto- and mannosidases.endoglucanase	LOC_Os06g50140.1	endoglucanase, putative, expressed
26.4.1	misc.beta 1,3 glucan hydrolases.glucan endo-1,3-beta-glucosidase	LOC_Os01g71830.1	glycosyl hydrolases family 17, putative, expressed
26.6	misc.O-methyl transferases	LOC_Os11g20090.1	O-methyltransferase, putative, expressed
26.6	misc.O-methyl transferases	LOC_Os11g20160.1	O-methyltransferase, putative, expressed
26.7	misc.oxidases - copper, flavone etc.	LOC_Os06g23140.1	copper methylamine oxidase precursor, putative, expressed
26.8	misc.nitrilases, *nitrile lyases, berberine bridge enzymes, reticuline oxidases, troponine reductases	LOC_Os06g35700.1	reticuline oxidase-like protein precursor, putative, expressed
26.8	misc.nitrilases, *nitrile lyases, berberine bridge enzymes, reticuline oxidases, troponine reductases	LOC_Os10g38050.1	HOTHEAD precursor, putative, expressed
26.8	misc.nitrilases, *nitrile lyases, berberine bridge enzymes, reticuline oxidases, troponine reductases	LOC_Os06g35650.1	reticuline oxidase-like protein precursor, putative, expressed
26.8	misc.nitrilases, *nitrile lyases, berberine bridge enzymes, reticuline oxidases, troponine reductases	LOC_Os12g02500.1	esterase, putative, expressed
26.8	misc.nitrilases, *nitrile lyases, berberine bridge enzymes, reticuline oxidases, troponine reductases	LOC_Os05g30780.1	esterase PIR7A, putative, expressed
26.8	misc.nitrilases, *nitrile lyases, berberine bridge enzymes, reticuline oxidases, troponine reductases	LOC_Os01g70840.1	esterase, putative, expressed
26.8	misc.nitrilases, *nitrile lyases, berberine bridge enzymes, reticuline oxidases, troponine reductases	LOC_Os11g02570.1	esterase, putative, expressed
26.8	misc.nitrilases, *nitrile lyases, berberine bridge enzymes, reticuline oxidases, troponine reductases	LOC_Os01g70850.1	esterase, putative, expressed
26.9	misc.glutathione S transferases	LOC_Os10g38340.1	glutathione S-transferase GSTU6, putative, expressed
26.9	misc.glutathione S transferases	LOC_Os01g72150.1	glutathione S-transferase, putative, expressed
26.9	misc.glutathione S transferases	LOC_Os10g34020.1	glutathione S-transferase, putative, expressed
26.9	misc.glutathione S transferases	LOC_Os09g20220.1	glutathione S-transferase, putative, expressed
26.9	misc.glutathione S transferases	LOC_Os10g38160.1	glutathione S-transferase, putative, expressed
26.9	misc.glutathione S transferases	LOC_Os01g72160.1	glutathione S-transferase, putative, expressed
26.9	misc.glutathione S transferases	LOC_Os10g38189.1	glutathione S-transferase, putative, expressed
26.9	misc.glutathione S transferases	LOC_Os10g22070.1	glutathione S-transferase, putative, expressed
26.9	misc.glutathione S transferases	LOC_Os10g38670.1	glutathione S-transferase, putative, expressed
26.9	misc.glutathione S transferases	LOC_Os10g38600.1	glutathione S-transferase GSTU6, putative, expressed
26.9	misc.glutathione S transferases	LOC_Os01g27390.1	glutathione S-transferase, putative, expressed
26.9	misc.glutathione S transferases	LOC_Os03g17480.1	IN2-1 protein, putative, expressed
27.3.11	RNA.regulation of transcription.C2H2 zinc finger family	LOC_Os07g39960.1	ZOS7-07 - C2H2 zinc finger protein, expressed
27.3.11	RNA.regulation of transcription.C2H2 zinc finger family	LOC_Os03g62230.1	ZOS3-24 - C2H2 zinc finger protein, expressed
27.3.11	RNA.regulation of transcription.C2H2 zinc finger family	LOC_Os05g02390.1	ZOS5-02 - C2H2 zinc finger protein, expressed
27.3.25	RNA.regulation of transcription.MYB domain transcription factor family	LOC_Os02g54520.1	MYB family transcription factor, putative, expressed
27.3.32	RNA.regulation of transcription.WRKY domain transcription factor family	LOC_Os03g55164.1	WRKY4, expressed
27.3.32	RNA.regulation of transcription.WRKY domain transcription factor family	LOC_Os03g20550.1	WRKY55, expressed
27.3.32	RNA.regulation of transcription.WRKY domain transcription factor family	LOC_Os01g53040.1	WRKY14, expressed
27.3.32	RNA.regulation of transcription.WRKY domain transcription factor family	LOC_Os01g09080.1	WRKY107, expressed
27.3.32	RNA.regulation of transcription.WRKY domain transcription factor family	LOC_Os04g50920.1	WRKY37, expressed
27.3.4	RNA.regulation of transcription.ARF, Auxin Response Factor family	LOC_Os04g43910.1	auxin response factor, putative, expressed
27.3.40	RNA.regulation of transcription.Aux/IAA family	LOC_Os03g43400.1	OsIAA11 - Auxin-responsive Aux/IAA gene family member, expressed
27.3.40	RNA.regulation of transcription.Aux/IAA family	LOC_Os06g07040.1	OsIAA20 - Auxin-responsive Aux/IAA gene family member, expressed
27.3.40	RNA.regulation of transcription.Aux/IAA family	LOC_Os03g43410.1	OsIAA12 - Auxin-responsive Aux/IAA gene family member, expressed
27.3.6	RNA.regulation of transcription.bHLH,Basic Helix-Loop-Helix family	LOC_Os07g39940.1	helix-loop-helix DNA-binding domain containing protein, expressed
27.3.64	RNA.regulation of transcription.PHOR1	LOC_Os02g46500.1	U-box, putative, expressed
27.3.64	RNA.regulation of transcription.PHOR1	LOC_Os04g49970.1	U-box, putative, expressed
27.3.99	RNA.regulation of transcription.unclassified	LOC_Os07g34920.1	aspartic proteinase nepenthesin precursor, putative, expressed
27.3.99	RNA.regulation of transcription.unclassified	LOC_Os01g17160.1	OsSubt1 - Putative Subtilisin homologue, expressed
28.1	DNA.synthesis/chromatin structure	LOC_Os05g45900.1	endonuclease/exonuclease/phosphatase family domain containing protein, expressed
28.1	DNA.synthesis/chromatin structure	LOC_Os09g23140.1	endonuclease/exonuclease/phosphatase family domain containing protein, expressed
28.1	DNA.synthesis/chromatin structure	LOC_Os01g59880.1	inositol-1, 4, 5-trisphosphate 5-phosphatase, putative, expressed
29.3.4.99	protein.targeting.secretory pathway.unspecified	LOC_Os03g10370.1	ADP-ribosylation factor, putative, expressed
29.4	protein.postranslational modification	LOC_Os03g27780.1	protein phosphotase protein, putative, expressed
29.4	protein.postranslational modification	LOC_Os12g42660.1	AGC_AGC_other_GWLd.1 - ACG kinases include homologs to PKA, PKG and PKC, expressed
29.4	protein.postranslational modification	LOC_Os01g10870.1	CAMK_KIN1/SNF1/Nim1_like.7 - CAMK includes calcium/calmodulin depedent protein kinases, expressed
29.4	protein.postranslational modification	LOC_Os01g05720.1	expressed protein
29.4	protein.postranslational modification	LOC_Os06g40370.1	CAMK_KIN1/SNF1/Nim1_like.27 - CAMK includes calcium/calmodulin depedent protein kinases, expressed
29.4	protein.postranslational modification	LOC_Os07g04820.1	protein kinase, putative, expressed
29.4	protein.postranslational modification	LOC_Os02g02780.1	protein kinase family protein, putative, expressed
29.4	protein.postranslational modification	LOC_Os02g48210.1	lectin-like protein kinase, putative, expressed
29.4	protein.postranslational modification	LOC_Os07g05620.1	CAMK_KIN1/SNF1/Nim1_like.28 - CAMK includes calcium/calmodulin depedent protein kinases, expressed
29.4	protein.postranslational modification	LOC_Os11g13820.1	protein phosphatase 2C, putative, expressed
29.4	protein.postranslational modification	LOC_Os02g38230.1	high affinity nitrate transporter, putative, expressed
29.4	protein.postranslational modification	LOC_Os07g08000.1	expressed protein
29.4.1.57	protein.postranslational modification.kinase.receptor like cytoplasmatic kinase VII	LOC_Os02g52850.1	receptor-like protein kinase like protein, putative, expressed
29.4.1.57	protein.postranslational modification.kinase.receptor like cytoplasmatic kinase VII	LOC_Os07g31130.1	OsWAK72 - OsWAK receptor-like cytoplasmic kinase OsWAK-RLCK, expressed
29.4.1.57	protein.postranslational modification.kinase.receptor like cytoplasmatic kinase VII	LOC_Os12g42040.1	OsWAK126 - OsWAK receptor-like protein kinase, expressed
29.4.1.57	protein.postranslational modification.kinase.receptor like cytoplasmatic kinase VII	LOC_Os06g06940.1	S-locus-like receptor protein kinase, putative, expressed
29.4.1.57	protein.postranslational modification.kinase.receptor like cytoplasmatic kinase VII	LOC_Os06g07070.1	BRASSINOSTEROID INSENSITIVE 1-associated receptor kinase 1 precursor, putative, expressed
29.4.1.57	protein.postranslational modification.kinase.receptor like cytoplasmatic kinase VII	LOC_Os06g41960.1	lysM-domain containing receptor-like kinase, putative, expressed
29.4.1.57	protein.postranslational modification.kinase.receptor like cytoplasmatic kinase VII	LOC_Os04g56090.1	S-locus-like receptor protein kinase, putative, expressed
29.4.1.57	protein.postranslational modification.kinase.receptor like cytoplasmatic kinase VII	LOC_Os07g04220.1	wound and phytochrome signaling involved receptor like kinase, putative, expressed
29.4.1.57	protein.postranslational modification.kinase.receptor like cytoplasmatic kinase VII	LOC_Os08g35600.1	tyrosine protein kinase domain containing protein, putative, expressed
29.4.1.57	protein.postranslational modification.kinase.receptor like cytoplasmatic kinase VII	LOC_Os06g05830.1	protein kinase domain containing protein, expressed
29.4.1.57	protein.postranslational modification.kinase.receptor like cytoplasmatic kinase VII	LOC_Os07g04820.1	protein kinase, putative, expressed
29.4.1.57	protein.postranslational modification.kinase.receptor like cytoplasmatic kinase VII	LOC_Os09g20880.1	serine/threonine-protein kinase, putative, expressed
29.4.1.57	protein.postranslational modification.kinase.receptor like cytoplasmatic kinase VII	LOC_Os08g01830.1	TKL_IRAK_CR4L.6 - The CR4L subfamily has homology with Crinkly4, expressed
29.4.1.57	protein.postranslational modification.kinase.receptor like cytoplasmatic kinase VII	LOC_Os11g44430.1	protein kinase, putative, expressed
29.4.1.57	protein.postranslational modification.kinase.receptor like cytoplasmatic kinase VII	LOC_Os05g38770.1	protein kinase APK1B, chloroplast precursor, putative, expressed
29.4.1.57	protein.postranslational modification.kinase.receptor like cytoplasmatic kinase VII	LOC_Os12g44320.1	carbohydrate binding protein, putative, expressed
29.5	protein.degradation	LOC_Os06g45360.1	peptidase, M24 family protein, putative, expressed
29.5.11.4.2	protein.degradation.ubiquitin.E3.RING	LOC_Os06g12560.1	zinc finger, C3HC4 type, domain containing protein, expressed
29.5.11.4.2	protein.degradation.ubiquitin.E3.RING	LOC_Os11g02670.1	zinc finger, C3HC4 type domain containing protein, expressed
29.5.11.4.2	protein.degradation.ubiquitin.E3.RING	LOC_Os12g24490.1	zinc finger, C3HC4 type domain containing protein, expressed
29.5.11.4.2	protein.degradation.ubiquitin.E3.RING	LOC_Os10g32760.1	zinc finger family protein, putative, expressed
29.5.11.4.3.2	protein.degradation.ubiquitin.E3.SCF.FBOX	LOC_Os12g36670.1	F-box/LRR-repeat protein 3, putative, expressed
29.5.11.4.5.2	protein.degradation.ubiquitin.E3.BTB/POZ Cullin3.BTB/POZ	LOC_Os06g14060.1	MBTB10 - Bric-a-Brac, Tramtrack, Broad Complex BTB domain with Meprin and TRAF Homology MATH domain, expressed
29.5.3	protein.degradation.cysteine protease	LOC_Os04g32970.1	OTU-like cysteine protease family protein, putative, expressed
29.5.4	protein.degradation.aspartate protease	LOC_Os07g34920.1	aspartic proteinase nepenthesin precursor, putative, expressed
30.2.10	signalling.receptor kinases.leucine rich repeat X	LOC_Os06g47750.1	phytosulfokine receptor precursor, putative, expressed
30.2.11	signalling.receptor kinases.leucine rich repeat XI	LOC_Os06g36320.1	receptor-like protein kinase 5 precursor, putative, expressed
30.2.11	signalling.receptor kinases.leucine rich repeat XI	LOC_Os06g47740.1	phytosulfokine receptor precursor, putative, expressed
30.2.11	signalling.receptor kinases.leucine rich repeat XI	LOC_Os02g58030.1	leucine-rich repeat-containing protein 40, putative, expressed
30.2.11	signalling.receptor kinases.leucine rich repeat XI	LOC_Os01g05960.1	receptor kinase, putative, expressed
30.2.11	signalling.receptor kinases.leucine rich repeat XI	LOC_Os06g47750.1	phytosulfokine receptor precursor, putative, expressed
30.2.12	signalling.receptor kinases.leucine rich repeat XII	LOC_Os01g05960.1	receptor kinase, putative, expressed
30.2.24	signalling.receptor kinases.S-locus glycoprotein like	LOC_Os05g16740.1	SHR5-receptor-like kinase, putative, expressed
30.2.24	signalling.receptor kinases.S-locus glycoprotein like	LOC_Os07g35340.1	TKL_IRAK_DUF26-lc.14 - DUF26 kinases have homology to DUF26 containing loci, expressed
30.2.24	signalling.receptor kinases.S-locus glycoprotein like	LOC_Os11g10710.1	protein kinase domain containing protein, expressed
30.2.24	signalling.receptor kinases.S-locus glycoprotein like	LOC_Os07g04820.1	protein kinase, putative, expressed
30.2.24	signalling.receptor kinases.S-locus glycoprotein like	LOC_Os07g35330.1	TKL_IRAK_DUF26-lc.13 - DUF26 kinases have homology to DUF26 containing loci, expressed
30.2.24	signalling.receptor kinases.S-locus glycoprotein like	LOC_Os01g02390.1	protein kinase domain containing protein, expressed
30.2.8.2	signalling.receptor kinases.leucine rich repeat VIII-2	LOC_Os05g16740.1	SHR5-receptor-like kinase, putative, expressed
30.2.99	signalling.receptor kinases.misc	LOC_Os07g31130.1	OsWAK72 - OsWAK receptor-like cytoplasmic kinase OsWAK-RLCK, expressed
30.2.99	signalling.receptor kinases.misc	LOC_Os12g42040.1	OsWAK126 - OsWAK receptor-like protein kinase, expressed
30.2.99	signalling.receptor kinases.misc	LOC_Os04g49460.1	protein kinase domain containing protein, expressed
30.2.99	signalling.receptor kinases.misc	LOC_Os06g06940.1	S-locus-like receptor protein kinase, putative, expressed
30.2.99	signalling.receptor kinases.misc	LOC_Os06g36320.1	receptor-like protein kinase 5 precursor, putative, expressed
30.2.99	signalling.receptor kinases.misc	LOC_Os05g45000.1	senescence-induced receptor-like serine/threonine-protein kinase precursor, putative, expressed
30.2.99	signalling.receptor kinases.misc	LOC_Os06g47740.1	phytosulfokine receptor precursor, putative, expressed
30.2.99	signalling.receptor kinases.misc	LOC_Os05g40770.1	leucine-rich repeat family protein, putative, expressed
30.2.99	signalling.receptor kinases.misc	LOC_Os11g07250.1	receptor kinase, putative, expressed
30.2.99	signalling.receptor kinases.misc	LOC_Os05g44930.1	receptor-like protein kinase, putative, expressed
30.2.99	signalling.receptor kinases.misc	LOC_Os08g01830.1	TKL_IRAK_CR4L.6 - The CR4L subfamily has homology with Crinkly4, expressed
30.2.99	signalling.receptor kinases.misc	LOC_Os05g44990.1	light repressible receptor protein kinase, putative, expressed
30.2.99	signalling.receptor kinases.misc	LOC_Os08g04420.1	tyrosine protein kinase domain containing protein, putative, expressed
30.2.99	signalling.receptor kinases.misc	LOC_Os09g18010.1	expressed protein
30.2.99	signalling.receptor kinases.misc	LOC_Os01g05960.1	receptor kinase, putative, expressed
30.2.99	signalling.receptor kinases.misc	LOC_Os04g56430.1	cysteine-rich receptor-like protein kinase, putative, expressed
30.2.99	signalling.receptor kinases.misc	LOC_Os09g38910.1	OsWAK92 - OsWAK receptor-like protein kinase, expressed
30.3	signalling.calcium	LOC_Os02g18880.1	calcineurin B, putative, expressed
30.3	signalling.calcium	LOC_Os09g31000.1	EF hand family protein, expressed
30.3	signalling.calcium	LOC_Os10g27170.1	calmodulin-binding protein, putative, expressed
30.3	signalling.calcium	LOC_Os12g37780.1	tetratricopeptide repeat domain containing protein, expressed
30.3	signalling.calcium	LOC_Os02g58520.1	CAMK_CAMK_like.16 - CAMK includes calcium/calmodulin depedent protein kinases, expressed
30.4.1	signalling.phosphinositides.phosphatidylinositol-4-phosphate 5-kinase	LOC_Os07g46490.1	phosphatidylinositol-4-phosphate 5-kinase, putative, expressed
30.4.4	signalling.phosphinositides.phosphoinositide phospholipase C	LOC_Os12g37560.1	phospholipase C, putative, expressed
30.5	signalling.G-proteins	LOC_Os10g40270.1	ATROPGEF7/ROPGEF7, putative, expressed
30.5	signalling.G-proteins	LOC_Os07g29780.1	ATROPGEF7/ROPGEF7, putative, expressed
30.5	signalling.G-proteins	LOC_Os09g15790.1	ras-related protein, putative, expressed
30.5	signalling.G-proteins	LOC_Os01g73630.1	rhoGAP domain containing protein, expressed
30.5	signalling.G-proteins	LOC_Os05g27530.1	ras-related protein, putative, expressed
30.5	signalling.G-proteins	LOC_Os03g58240.1	GTP binding protein, putative, expressed
30.6	signalling.MAP kinases	LOC_Os02g53030.1	mitogen-activated protein kinase kinase kinase 1, putative, expressed
31.1	cell.organisation	LOC_Os01g51634.1	myosin-2 heavy chain, non muscle, putative, expressed
31.1	cell.organisation	LOC_Os03g53660.1	Myosin head domain containing protein, expressed
31.1	cell.organisation	LOC_Os01g37110.1	ABIL2, putative, expressed
31.1	cell.organisation	LOC_Os02g44470.1	actin-depolymerizing factor, putative, expressed
31.1	cell.organisation	LOC_Os07g09520.1	expressed protein
31.1	cell.organisation	LOC_Os03g48540.1	expressed protein
31.1	cell.organisation	LOC_Os03g05820.1	kinesin motor domain containing protein, expressed
31.1	cell.organisation	LOC_Os09g15370.1	expressed protein
31.3	cell.cycle	LOC_Os02g05040.1	cyclin-related protein, putative, expressed
31.4	cell.vesicle transport	LOC_Os11g06700.1	exo70 exocyst complex subunit, putative, expressed
31.4	cell.vesicle transport	LOC_Os01g61190.1	exo70 exocyst complex subunit, putative, expressed
31.4	cell.vesicle transport	LOC_Os09g19550.1	SNARE domain containing protein, putative, expressed
31.4	cell.vesicle transport	LOC_Os12g06840.1	ATEXO70C2, putative, expressed
31.4	cell.vesicle transport	LOC_Os06g04450.1	Sec1 family transport protein, putative, expressed
33.1	development.storage proteins	LOC_Os08g28880.1	patatin, putative, expressed
33.1	development.storage proteins	LOC_Os08g37180.1	patatin, putative, expressed
33.1	development.storage proteins	LOC_Os03g59620.1	phospholipase, patatin family, putative, expressed
33.2	development.late embryogenesis abundant	LOC_Os01g59680.1	NHL25, putative, expressed
33.99	development.unspecified	LOC_Os05g10620.1	no apical meristem protein, putative, expressed
33.99	development.unspecified	LOC_Os05g35730.1	hydrolase, alpha/beta fold family domain containing protein, expressed
33.99	development.unspecified	LOC_Os04g35660.1	no apical meristem protein, putative, expressed
33.99	development.unspecified	LOC_Os02g42820.1	OsPLIM2a - LIM domain protein, putative actin-binding protein and transcription factor, expressed
33.99	development.unspecified	LOC_Os02g53320.1	universal stress protein domain containing protein, putative, expressed
33.99	development.unspecified	LOC_Os07g17310.1	B12D protein, putative, expressed
34.13	transport.peptides and oligopeptides	LOC_Os03g13250.1	peptide transporter PTR2, putative, expressed
34.13	transport.peptides and oligopeptides	LOC_Os02g43410.1	transposon protein, putative, unclassified, expressed
34.13	transport.peptides and oligopeptides	LOC_Os04g50950.1	peptide transporter PTR2, putative, expressed
34.13	transport.peptides and oligopeptides	LOC_Os10g02100.1	peptide transporter PTR2, putative, expressed
34.15	transport.potassium	LOC_Os06g15910.1	potassium transporter, putative, expressed
34.15	transport.potassium	LOC_Os02g31940.1	potassium transporter, putative, expressed
34.16	transport.ABC transporters and multidrug resistance systems	LOC_Os11g05700.1	ABC transporter family protein, putative, expressed
34.16	transport.ABC transporters and multidrug resistance systems	LOC_Os01g34970.1	MDR-like ABC transporter, putative, expressed
34.16	transport.ABC transporters and multidrug resistance systems	LOC_Os02g09720.1	multidrug resistance protein, putative, expressed
34.16	transport.ABC transporters and multidrug resistance systems	LOC_Os11g37700.1	pleiotropic drug resistance protein, putative, expressed
34.16	transport.ABC transporters and multidrug resistance systems	LOC_Os02g11760.1	pleiotropic drug resistance protein, putative, expressed
34.16	transport.ABC transporters and multidrug resistance systems	LOC_Os01g50160.1	MDR-like ABC transporter, putative, expressed
34.16	transport.ABC transporters and multidrug resistance systems	LOC_Os06g38950.1	ABC transporter, ATP-binding protein, putative, expressed
34.16	transport.ABC transporters and multidrug resistance systems	LOC_Os10g30610.1	white-brown complex homolog protein, putative, expressed
34.18	transport.unspecified anions	LOC_Os08g20570.1	chloride channel protein, putative, expressed
34.18	transport.unspecified anions	LOC_Os12g25200.1	chloride transporter, chloride channel family, putative, expressed
34.19.2	transport.Major Intrinsic Proteins.TIP	LOC_Os02g44080.1	aquaporin protein, putative, expressed
34.2	transport.sugars	LOC_Os05g49260.1	transporter family protein, putative, expressed
34.2	transport.sugars	LOC_Os07g39360.1	transporter family protein, putative, expressed
34.3	transport.amino acids	LOC_Os01g42234.1	amino acid permease family protein, putative, expressed
34.3	transport.amino acids	LOC_Os01g71740.1	amino acid permease family protein, putative, expressed
34.4	transport.nitrate	LOC_Os02g02190.1	transporter, major facilitator family, putative, expressed
34.4	transport.nitrate	LOC_Os02g38230.1	high affinity nitrate transporter, putative, expressed
34.6	transport.sulphate	LOC_Os03g09970.1	sulfate transporter, putative, expressed
34.99	transport.misc	LOC_Os11g24060.1	permease domain containing protein, putative, expressed
34.99	transport.misc	LOC_Os10g11860.1	MATE efflux family protein, putative, expressed
34.99	transport.misc	LOC_Os02g24430.1	expressed protein
34.99	transport.misc	LOC_Os09g20500.1	transporter, putative, expressed
34.99	transport.misc	LOC_Os03g08900.1	MATE efflux family protein, putative, expressed
35.2	not assigned.unknown	LOC_Os01g24700.1	expressed protein
35.2	not assigned.unknown	LOC_Os06g49300.1	glycosyltransferase protein, putative, expressed
35.2	not assigned.unknown	LOC_Os08g24434.1	expressed protein
35.2	not assigned.unknown	LOC_Os06g20430.1	BPI/LBP family protein At3g20270 precursor, putative, expressed
35.2	not assigned.unknown	LOC_Os05g48260.1	wax synthase, putative, expressed
35.2	not assigned.unknown	LOC_Os01g38500.1	DUF538 domain containing protein, putative, expressed
35.2	not assigned.unknown	LOC_Os03g61590.1	expressed protein
35.2	not assigned.unknown	LOC_Os02g22160.1	DNA binding protein, putative, expressed
35.2	not assigned.unknown	LOC_Os09g15365.1	hydrophobic protein, putative, expressed
35.2	not assigned.unknown	LOC_Os06g02520.1	interacting protein of DMI3, putative, expressed
35.2	not assigned.unknown	LOC_Os12g32190.1	expressed protein
35.2	not assigned.unknown	LOC_Os07g02870.1	DUF538 domain containing protein, putative, expressed
35.2	not assigned.unknown	LOC_Os06g09620.1	expressed protein
35.2	not assigned.unknown	LOC_Os11g42940.1	integral membrane protein, putative, expressed
35.2	not assigned.unknown	LOC_Os05g45070.1	harpin-induced protein 1 domain containing protein, expressed
35.2	not assigned.unknown	LOC_Os05g19040.1	prefoldin, putative, expressed
35.2	not assigned.unknown	LOC_Os02g03575.1	expressed protein
35.2	not assigned.unknown	LOC_Os04g35380.1	expressed protein
35.2	not assigned.unknown	LOC_Os03g19260.1	expressed protein
35.2	not assigned.unknown	LOC_Os10g19200.1	vegetative cell wall protein gp1 precursor, putative, expressed
35.2	not assigned.unknown	LOC_Os11g17720.1	plant protein of unknown function domain containing protein, expressed
35.2	not assigned.unknown	LOC_Os01g03530.1	multicopper oxidase domain containing protein, expressed
35.2	not assigned.unknown	LOC_Os06g20860.1	paramyosin, putative, expressed
35.2	not assigned.unknown	LOC_Os08g30070.1	expressed protein
35.2	not assigned.unknown	LOC_Os10g14194.1	POEI28 - Pollen Ole e I allergen and extensin family protein precursor, expressed
35.2	not assigned.unknown	LOC_Os01g06270.1	expressed protein
35.2	not assigned.unknown	LOC_Os03g49700.1	SNARE associated Golgi protein, putative, expressed
35.2	not assigned.unknown	LOC_Os02g54180.1	expressed protein
35.2	not assigned.unknown	LOC_Os07g14920.1	expressed protein
35.2	not assigned.unknown	LOC_Os11g29630.1	expressed protein
35.2	not assigned.unknown	LOC_Os04g22720.1	expressed protein
35.2	not assigned.unknown	LOC_Os04g37700.1	expressed protein
35.2	not assigned.unknown	LOC_Os01g48530.1	expressed protein
35.2	not assigned.unknown	LOC_Os01g69200.1	regulatory protein, putative, expressed
35.2	not assigned.unknown	LOC_Os10g21070.1	retrotransposon protein, putative, unclassified, expressed
35.2	not assigned.unknown	LOC_Os07g46030.1	expressed protein
35.2	not assigned.unknown	LOC_Os03g20600.1	expressed protein
35.2	not assigned.unknown	LOC_Os04g56420.1	retrotransposon protein, putative, unclassified, expressed
35.2	not assigned.unknown	LOC_Os05g27350.1	expressed protein
35.2	not assigned.unknown	LOC_Os01g45720.1	expressed protein
35.2	not assigned.unknown	LOC_Os12g02240.1	expressed protein
35.2	not assigned.unknown	LOC_Os02g52540.1	EF hand family protein, putative, expressed
35.2	not assigned.unknown	LOC_Os05g19110.1	expressed protein
35.2	not assigned.unknown	LOC_Os02g54100.1	expressed protein
35.2	not assigned.unknown	LOC_Os10g11730.1	LTPL88 - Protease inhibitor/seed storage/LTP family protein precursor, expressed
35.2	not assigned.unknown	LOC_Os06g51100.1	transmembrane protein, putative, expressed
35.2	not assigned.unknown	LOC_Os04g34450.1	expressed protein
35.2	not assigned.unknown	LOC_Os04g57280.1	expressed protein
35.2	not assigned.unknown	LOC_Os12g10220.1	expressed protein
35.2	not assigned.unknown	LOC_Os01g56630.1	dymeclin, putative, expressed
35.2	not assigned.unknown	LOC_Os01g42860.1	inhibitor I family protein, putative, expressed
35.2	not assigned.unknown	LOC_Os12g38910.1	expressed protein
35.2	not assigned.unknown	LOC_Os01g58444.1	expressed protein
35.2	not assigned.unknown	LOC_Os01g14020.1	expressed protein
35.2	not assigned.unknown	LOC_Os02g22650.1	glycosyltransferase, putative, expressed
35.2	not assigned.unknown	LOC_Os12g32640.1	haemolysin-III, putative, expressed
35.2	not assigned.unknown	LOC_Os11g42960.1	integral membrane protein TIGR01569 containing protein, expressed
35.2	not assigned.unknown	LOC_Os08g33479.1	expressed protein
35.2	not assigned.unknown	LOC_Os08g30260.1	retrotransposon protein, putative, unclassified, expressed
35.2	not assigned.unknown	LOC_Os07g08120.1	BTBT2 - Bric-a-Brac, Tramtrack, Broad Complex BTB domain with tetratricopeptide repeats, expressed
35.2	not assigned.unknown	LOC_Os03g19990.1	WD40-like Beta Propeller Repeat family protein, expressed
35.2	not assigned.unknown	LOC_Os01g47280.1	expressed protein
35.2	not assigned.unknown	LOC_Os02g26404.1	expressed protein
35.2	not assigned.unknown	LOC_Os01g58320.1	expressed protein
35.2	not assigned.unknown	LOC_Os07g22510.1	expressed protein
35.2	not assigned.unknown	LOC_Os04g58100.1	expressed protein
35.2	not assigned.unknown	LOC_Os09g15560.1	OsFBX314 - F-box domain containing protein, expressed
35.2	not assigned.unknown	LOC_Os01g16600.1	expressed protein
35.2	not assigned.unknown	LOC_Os04g53560.1	expressed protein
35.2	not assigned.unknown	LOC_Os01g73040.1	CBS domain-containing protein, putative, expressed
35.2	not assigned.unknown	LOC_Os05g07240.1	expressed protein
35.2	not assigned.unknown	LOC_Os06g48050.1	expressed protein
35.2	not assigned.unknown	LOC_Os04g54370.1	expressed protein
35.2	not assigned.unknown	LOC_Os06g51230.1	expressed protein
35.2	not assigned.unknown	LOC_Os04g56040.1	glycine rich protein family protein, putative, expressed
35.2	not assigned.unknown	LOC_Os08g42800.1	expressed protein
35.2	not assigned.unknown	LOC_Os03g41130.1	expressed protein
35.2	not assigned.unknown	LOC_Os06g42164.1	expressed protein
35.2	not assigned.unknown	LOC_Os07g45080.1	expressed protein
35.2	not assigned.unknown	LOC_Os01g05064.1	expressed protein
35.2	not assigned.unknown	LOC_Os01g02900.1	glycosyltransferase, putative, expressed
35.2	not assigned.unknown	LOC_Os03g53750.1	nuclear prelamin A recognition factor, putative, expressed
35.2	not assigned.unknown	LOC_Os06g44250.1	haemolysin-III, putative, expressed
35.2	not assigned.unknown	LOC_Os06g28124.1	glycosyltransferase, putative, expressed
35.2	not assigned.unknown	LOC_Os10g04020.1	OsFBX356 - F-box domain containing protein, expressed
35.2	not assigned.unknown	LOC_Os03g40410.1	expressed protein
35.2	not assigned.unknown	LOC_Os03g01180.1	phosphoglycerate mutase, putative, expressed
35.2	not assigned.unknown	LOC_Os04g40140.1	expressed protein
35.2	not assigned.unknown	LOC_Os02g52380.1	DUF1645 domain containing protein, putative, expressed
35.2	not assigned.unknown	LOC_Os07g33710.1	expressed protein
35.2	not assigned.unknown	LOC_Os01g29390.1	expressed protein
35.2	not assigned.unknown	LOC_Os05g19030.1	expressed protein
35.2	not assigned.unknown	LOC_Os05g10370.1	acid phosphatase, putative, expressed
35.2	not assigned.unknown	LOC_Os05g34500.1	expressed protein
35.2	not assigned.unknown	LOC_Os05g13970.1	phosphorylase domain containing protein, putative, expressed

## Sheet: Table S4
Table S4. RHE sequences and positions within promoters of root hair-preferentially expressed genes.
Locus Id	Strand	Start	End	p-value	Matched Sequence
LOC_Os01g02900	-	1281	1297	2.19e-05	TCAATGTGCAGCACGGC
LOC_Os01g02900	-	1476	1492	2.19e-05	TACGTGGATGGCACGCA
LOC_Os01g02900	+	96	111	5.59e-05	TCCGTGGCTGCAGGAT
LOC_Os01g03530	-	1432	1447	9.8e-05	AATGCGTGATCACGAC
LOC_Os01g05064	+	648	664	6.4e-05	TTCGTGGTGGTCGCGAT
LOC_Os01g05960	+	1406	1422	4.22e-05	AATTTGGCTACCACGAC
LOC_Os01g05960	+	372	388	8.48e-05	ATCTTGTAGGTCTCGAC
LOC_Os01g10870	-	1482	1497	8.74e-05	ACTTTACGGGCACGTT
LOC_Os01g11300	+	1792	1807	8.31e-05	AAAGTGGCGTCCCGAT
LOC_Os01g14020	+	1240	1255	4.69e-05	TCATTGGAACCACGAA
LOC_Os01g16600	-	212	227	4.86e-05	GTATTGCCTTCACGTA
LOC_Os01g21670	-	1648	1663	5.59e-05	TCCTTGGGAGCACCAC
LOC_Os01g24700	-	1131	1146	1.33e-05	TGCATGCACGCACGTT
LOC_Os01g24700	-	1005	1020	1.6e-05	TGCATGCATGCACGTT
LOC_Os01g24700	-	1244	1259	7.39e-05	TCCATGCAAGCATGTC
LOC_Os01g25440	-	1906	1922	6.93e-05	ACCGTCGCTGTCACGAA
LOC_Os01g25760	+	732	748	9.68e-05	TCTATGCTCTGCAGGAC
LOC_Os01g27390	+	1803	1818	3.49e-05	tccatgtgtccacgta
LOC_Os01g34970	+	1718	1733	2.27e-05	AATATGGTTGCACGAG
LOC_Os01g34970	-	1257	1273	4.77e-05	ACCTTGGCGAGGACGTC
LOC_Os01g37110	+	158	174	9.68e-05	ATCATGCATGGCATGTC
LOC_Os01g41120	+	1361	1376	2.07e-05	TCGATGTATGCACGTT
LOC_Os01g42234	+	543	558	9.8e-05	TTCTAGCAAGCACGTA
LOC_Os01g43720	-	80	95	4.95e-05	TCTGTGCATGCTCGTC
LOC_Os01g43720	+	908	923	9.8e-05	acatagatgtcacgtc
LOC_Os01g45720	+	573	589	5.84e-05	TCCGTGAAGAGTACGAC
LOC_Os01g47280	-	1733	1748	2.01e-05	ACTGTGCGGACACGTA
LOC_Os01g51634	-	1001	1016	2.5e-05	TCTGTGATGCCACGAC
LOC_Os01g51634	+	98	113	8.31e-05	TACGTACCAGCACGAT
LOC_Os01g51634	-	98	113	8.31e-05	ATCGTGCTGGTACGTA
LOC_Os01g53040	+	542	557	4.69e-05	TTCATGACAACACGAT
LOC_Os01g53040	-	694	709	8.31e-05	TCTGTGGCTGCAGGTA
LOC_Os01g56570	+	1675	1690	2.5e-05	TCCTTGGAACCACGTC
LOC_Os01g56570	+	1128	1144	3.31e-05	CTTTTGGTCGGCACGAA
LOC_Os01g56570	-	588	603	9.8e-05	TTCTTGTACGCTCGTT
LOC_Os01g69200	+	1673	1688	5.59e-05	ACCATGCGTGCATGTC
LOC_Os01g70840	-	1115	1131	2.36e-05	GCCTTGGCGATCACGTA
LOC_Os01g70840	-	44	60	3.38e-05	TCCATGGCGAGCGCGAC
LOC_Os01g72150	-	406	422	3.31e-05	ACAATGCCAGCCACGAT
LOC_Os02g02190	+	887	903	9.68e-05	AATGTGCCTCTCGCGTA
LOC_Os02g02780	+	812	827	8.74e-05	TCAATGCCCGCAAGTT
LOC_Os02g03575	-	960	976	3.1e-05	GTAGTGGAGAGCACGTT
LOC_Os02g08030	-	1738	1753	5.25e-06	AAAGTGCTTGCACGTA
LOC_Os02g09720	+	1361	1376	7.39e-05	TCCTCGCGATCACGAT
LOC_Os02g12690	+	1471	1486	9.8e-05	acagtgattgtacgac
LOC_Os02g14460	+	618	634	3.84e-05	CCTTTGAATCGCACGAA
LOC_Os02g25700	+	337	353	3.31e-05	TCAATGGCTGCCACGAT
LOC_Os02g30714	-	1653	1669	9.68e-05	AACGTGCAACTCACCAC
LOC_Os02g35490	-	586	601	6.17e-05	TAAATGGATTCACGGA
LOC_Os02g42820	+	938	953	2.78e-05	TCCATGGAGCCACGTT
LOC_Os02g42820	+	959	975	3.38e-05	TTCGCGGCTCGCACGAC
LOC_Os02g43410	-	1421	1436	5.8e-05	TCAGTGGCGGCACTTT
LOC_Os02g44080	+	1654	1669	1.33e-05	AAGTTGCCAGCACGAC
LOC_Os02g44080	+	1653	1669	6.93e-05	TAAGTTGCCAGCACGAC
LOC_Os02g46500	+	1138	1154	2.45e-05	TTGGTGTATTGCACGTT
LOC_Os02g46500	+	1823	1839	4.96e-05	GAAATGTTTTGCACGTC
LOC_Os02g48210	-	432	447	4.27e-05	ACTGTGAAAACACGTT
LOC_Os02g52560	+	1241	1256	4.69e-05	aatttgttcccacgac
LOC_Os02g52610	+	113	128	2.08e-06	AACATGTTGGCACGAC
LOC_Os02g52610	-	1852	1867	4.69e-05	ATTATGCATGCACGGA
LOC_Os02g54180	-	835	851	9.68e-05	TTCTTGGATGGCATGAC
LOC_Os02g58520	-	1603	1618	2.88e-05	CAATTGCCGGCACGAA
LOC_Os02g58520	-	1603	1619	7.13e-05	TCAATTGCCGGCACGAA
LOC_Os03g01180	+	637	653	1.66e-05	ACCATGCACCGCACGCA
LOC_Os03g05060	+	40	55	1.93e-05	GCAGTGGCTGCACGAT
LOC_Os03g05820	+	1451	1466	4.86e-05	AATATGCTGCCACGTA
LOC_Os03g08900	-	1558	1573	9.8e-05	AACTGGTGTGCACGTA
LOC_Os03g13150	+	1797	1813	2.36e-05	CTCTTGCTCGTCACGAC
LOC_Os03g13150	+	1526	1542	2.4e-05	CTTTTGGGCGGCACGAA
LOC_Os03g13150	+	1527	1542	8.31e-05	TTTTGGGCGGCACGAA
LOC_Os03g13160	+	1553	1569	3.31e-05	CTTTTGGGCAGCACGAA
LOC_Os03g13160	+	821	837	5.84e-05	AAAGAGCAACGCACGAC
LOC_Os03g17480	+	893	908	1.6e-05	tccatgtcatcacgag
LOC_Os03g17480	+	911	927	5.45e-05	aaaatgttgctcacgga
LOC_Os03g19260	+	881	896	3.24e-06	AAAATGGTCGCACGTC
LOC_Os03g19260	-	702	717	1.33e-05	TGCGTGCTCTCACGAA
LOC_Os03g19260	-	1429	1444	1.4e-05	TCTGTGGTGGCACGGC
LOC_Os03g19260	+	702	717	2.5e-05	TTCGTGAGAGCACGCA
LOC_Os03g19330	-	1809	1824	1.4e-05	GTCGTGAGCGCACGAC
LOC_Os03g19330	+	1809	1824	1.43e-05	GTCGTGCGCTCACGAC
LOC_Os03g19330	-	519	534	2.78e-05	TTTGTGCAGCCACGAC
LOC_Os03g19330	-	1662	1677	9.8e-05	ATCGAGTGATCACGAT
LOC_Os03g19700	-	1580	1596	4.86e-05	ATCATGGCCCGCACTTC
LOC_Os03g20550	-	416	432	5.27e-05	ACAATGAACTACACGAT
LOC_Os03g20550	-	1173	1189	5.45e-05	GTTATGTGCATCACGAT
LOC_Os03g20600	+	597	613	1.04e-05	TATTTGGAAATCACGTT
LOC_Os03g27780	+	1823	1839	1.26e-05	TTTCTGGCGCGCACGTT
LOC_Os03g27780	+	1824	1839	5.59e-05	TTCTGGCGCGCACGTT
LOC_Os03g27780	-	1475	1490	8.31e-05	ACCATGGCTGCACTTA
LOC_Os03g41130	-	1796	1811	2.78e-05	CATGTGCAGGCACGTT
LOC_Os03g43410	-	1230	1245	3.24e-06	ATTGTGTGGGCACGTA
LOC_Os03g43410	-	1215	1230	8.31e-05	ATATTGCCGGCCCGTT
LOC_Os03g53750	-	1106	1121	9.8e-05	ATTACGGATGCACGAC
LOC_Os03g61360	+	424	439	1.04e-06	accatgtcctcacgtc
LOC_Os03g61360	+	1934	1949	3.49e-05	TCATTGTCAACACGAC
LOC_Os03g62060	+	1820	1835	1.12e-05	TGCGTGTGGGCACGAT
LOC_Os03g62060	-	985	1000	3.09e-05	AGATTGGTATCACGAA
LOC_Os04g27060	+	1057	1072	5.25e-05	ACCTTGCAGGCTCGAA
LOC_Os04g27980	-	269	284	8.64e-06	AAAATGATGTCACGTC
LOC_Os04g35660	+	1915	1931	2.39e-06	TCCTTGAATTGCACGTC
LOC_Os04g37700	+	216	232	6.4e-05	TCCTTGTACGGCACATC
LOC_Os04g39590	-	1109	1125	2.19e-05	TCAGTGACGTTCACGGC
LOC_Os04g39590	-	728	743	4.95e-05	TCTGTGACAGCGCGAC
LOC_Os04g39590	+	185	201	9.68e-05	ATCGTCGGTTGCACGAT
LOC_Os04g39600	+	1599	1615	9.68e-05	ATCGTCGGTTGCACGAT
LOC_Os04g43910	-	841	856	3.88e-05	AAATTGCGCTCACGGT
LOC_Os04g54860	-	1683	1699	4.87e-06	AAAATGGTGGGCACGAA
LOC_Os04g55680	-	240	255	4.27e-05	TACATGTAAGCACGCA
LOC_Os04g56040	-	1518	1534	2.19e-05	CCCATGGCAATCACGTC
LOC_Os04g56090	-	1286	1302	1.81e-05	TAGGTGACATGCACGTA
LOC_Os04g56090	+	1614	1630	7.13e-05	tcatttccCGGCACGAT
LOC_Os04g57280	+	1880	1895	2.01e-05	ACATTGGCCACACGTC
LOC_Os04g57280	-	1843	1858	7.39e-05	ATCGTGGTCTCTCGAA
LOC_Os04g57750	+	710	725	2.9e-05	ACCGCGGCCGCACGTA
LOC_Os04g57750	+	1173	1188	8.31e-05	TCCTTGGTGTCACCAC
LOC_Os04g57860	-	1887	1903	2.36e-05	GATGTGCCTCGCACGTA
LOC_Os04g57860	+	1887	1903	4.77e-05	TACGTGCGAGGCACATC
LOC_Os04g57860	-	1818	1834	5.84e-05	TTTGAGCCATGCACGTC
LOC_Os04g58100	+	1385	1400	8.31e-05	TCCATGCCTGCACAAT
LOC_Os05g02390	-	640	655	9.8e-05	ACTTCGTCAGCACGAA
LOC_Os05g05270	-	526	542	9.68e-05	TTCTTGCAAGGTACGAC
LOC_Os05g07240	+	109	124	1.6e-05	TGTGTGCATGCACGTT
LOC_Os05g10370	-	1911	1926	1.6e-05	TACTTGTCAGCACGTG
LOC_Os05g12210	+	199	215	1.81e-05	TCCTTGATTCTCACGAG
LOC_Os05g13970	-	636	651	4.69e-05	TTTTTGTACACACGTC
LOC_Os05g19030	-	815	830	5.8e-05	TCCATGCGGGGACGAT
LOC_Os05g19040	-	854	870	4.96e-05	TTTGTGTAATGCACGGT
LOC_Os05g19110	-	732	747	5.25e-05	TTCACGAGGGCACGAC
LOC_Os05g32720	-	172	187	8.74e-05	ACATTGGGCGGACGAT
LOC_Os05g32720	-	102	117	9.8e-05	ACCACGTGATCACGTA
LOC_Os05g38770	+	1865	1881	1.12e-07	TACGTGGTCCGCACGTC
LOC_Os05g38770	-	31	47	6.93e-05	TTCATGGGGCTCTCGAT
LOC_Os05g44930	+	1505	1521	5.27e-05	GATTTGATCTGCACGAA
LOC_Os05g44930	-	1477	1492	9.8e-05	TTCATGAGAGCTCGTT
LOC_Os05g45000	+	1563	1578	6.57e-05	TCCACGAAGGCACGAA
LOC_Os05g45070	+	40	55	8.31e-05	aataaggcctcacgac
LOC_Os05g45100	-	1816	1832	5.84e-05	ACCAGGTAGCTCACGTC
LOC_Os06g04450	-	1667	1682	2.08e-06	TTCGTGACATCACGTC
LOC_Os06g04450	+	1667	1682	3.49e-05	GACGTGATGTCACGAA
LOC_Os06g04450	-	1720	1736	6.4e-05	TTCGTCGCATGCACGTC
LOC_Os06g06940	-	1109	1124	2.08e-06	ATCATGCATGCACGTC
LOC_Os06g07040	-	213	228	5.97e-05	ACTTTGAAACCACGAT
LOC_Os06g10950	+	1207	1223	1.09e-05	TGCGTGCCTGGCACGAA
LOC_Os06g10950	-	1207	1223	1.66e-05	TTCGTGCCAGGCACGCA
LOC_Os06g10950	+	788	804	6.4e-05	TACATGGGCTGCTCGTA
LOC_Os06g12560	-	1441	1456	7.39e-05	AACGAGGCATCACGTT
LOC_Os06g14060	-	458	473	9.8e-05	ACTAGGATGTCACGTC
LOC_Os06g20430	-	1696	1712	8.48e-05	ACTGTGTTTGGCACTAC
LOC_Os06g20860	+	779	795	7.65e-05	ATCTTGAAGAGCCCGAC
LOC_Os06g28124	+	1637	1653	1.07e-05	TGCGTGTGACGCACGAC
LOC_Os06g36320	-	1827	1842	2.78e-05	TTATTGCCTGCACGCC
LOC_Os06g36320	+	807	823	4.22e-05	TCTTTGAGTGCCACGTA
LOC_Os06g40370	+	1001	1016	7.39e-05	aacatgggtgctcgta
LOC_Os06g47740	+	544	560	6.93e-05	ACAGTTGCCATCACGAC
LOC_Os06g48050	+	189	204	1.6e-05	ATCATGCATGCACGAG
LOC_Os06g48050	+	799	814	4.69e-05	GACTTGAGATCACGTA
LOC_Os06g48050	+	219	234	7.39e-05	TTCACGCACGCACGTA
LOC_Os06g49300	-	1675	1691	5.27e-05	TTCATGGAAACCACGTT
LOC_Os06g51230	+	1271	1286	8.74e-05	TCTTTGCCGTCACTTC
LOC_Os07g01440	-	908	923	4.69e-05	TACATGTTCCCACGTA
LOC_Os07g02870	-	237	252	1.03e-05	TTTTTGTGTTCACGAT
LOC_Os07g07440	-	1870	1885	1.03e-05	ATTATGTTGTCACGAA
LOC_Os07g08000	+	448	464	9.68e-05	TCAGTGCTACGCACCAA
LOC_Os07g08120	-	240	255	1.82e-05	TAAATGGGGTCACGAG
LOC_Os07g08120	+	20	36	3.84e-05	AATTTGCAATGCACGCC
LOC_Os07g23570	-	338	353	4.05e-05	ACCAAGCCGTCACGTC
LOC_Os07g29780	-	191	206	6.46e-06	TTTTTGCCAGCACGAA
LOC_Os07g29780	-	785	801	7.74e-06	ATAATGGCTGTCACGTA
LOC_Os07g30090	-	1836	1852	1.45e-05	ATGATGCCATGCACGTC
LOC_Os07g31610	-	1924	1940	2.36e-05	GACATGGCGAGCACGTA
LOC_Os07g31610	-	1924	1939	7.39e-05	ACATGGCGAGCACGTA
LOC_Os07g31610	-	1661	1677	9.68e-05	TTTGTGCTTGGCATGTC
LOC_Os07g31610	-	1938	1954	9.68e-05	TTTGTGACGAGGACGAC
LOC_Os07g35330	+	1350	1366	2.79e-05	CACATGTTCTGCACGTC
LOC_Os07g35330	+	1461	1477	4.77e-05	ACCATGGCGGTCGCGAA
LOC_Os07g35340	-	814	829	8.74e-05	ACCTTGCCGTCACTAT
LOC_Os07g35860	-	1710	1726	6.11e-06	ATTGTGCATTGCACGTT
LOC_Os07g39360	-	202	218	9.68e-05	ACCATGTAGGGCAGGAT
LOC_Os07g42520	-	651	666	3.83e-05	TCAATGACGTCACGGT
LOC_Os07g42520	+	95	110	5.59e-05	ATTGGGCCGGCACGTA
LOC_Os07g42520	+	825	840	6.57e-05	ATCGCGGTTGCACGTT
LOC_Os07g42520	+	94	110	6.93e-05	TATTGGGCCGGCACGTA
LOC_Os07g44140	-	980	996	2.2e-06	ACAATGGGCAGCACGTA
LOC_Os07g44460	-	1949	1965	2.2e-06	AATTTGGCTGGCACGTC
LOC_Os07g44460	-	1949	1964	7.39e-05	ATTTGGCTGGCACGTC
LOC_Os07g44480	-	1922	1938	2.2e-06	AATTTGGCTGGCACGTC
LOC_Os07g44480	-	1922	1937	7.39e-05	ATTTGGCTGGCACGTC
LOC_Os07g44499	-	1902	1918	4.14e-06	AATTTGGTGAGCACGTC
LOC_Os07g44499	-	1902	1917	9.8e-05	ATTTGGTGAGCACGTC
LOC_Os07g45260	+	1157	1173	1.7e-05	TGTGTGTTTTGCACGTC
LOC_Os08g01830	-	890	905	2.07e-05	AACCTGTTAGCACGTT
LOC_Os08g01830	+	1484	1499	3.49e-05	ATATTGTACGCACGGC
LOC_Os08g01830	+	1469	1484	3.83e-05	ATCATGTGCCCACGAA
LOC_Os08g20130	+	1880	1896	9.12e-07	TCCATGCATAGCACGAC
LOC_Os08g20570	-	1272	1288	5.27e-05	AATGTGTATGCCACGTA
LOC_Os08g35600	-	1576	1591	5.59e-05	TCCTTGCTGGCATGAC
LOC_Os08g37180	+	1544	1560	3.1e-05	ATAGTGTACGGCACGCT
LOC_Os08g42030	-	210	226	1.28e-05	CTCATGCGCCGCACGAC
LOC_Os09g15370	+	350	365	5.97e-05	CAATTGATTGCACGTT
LOC_Os09g15370	-	299	314	9.8e-05	ATCATGCATTCTCGAC
LOC_Os09g15500	+	1797	1812	5.59e-05	ATCGTGGCTGCACATC
LOC_Os09g15510	-	1810	1826	3.31e-05	GTCATGGCGATCACGTA
LOC_Os09g15510	-	329	344	4.69e-05	AATTTGTTCCCACGAC
LOC_Os09g15560	+	1853	1869	2.79e-05	ACCGTGGAAAACACGTT
LOC_Os09g15790	-	1320	1335	1.12e-05	TGCGTGCGTGCACGTT
LOC_Os09g15790	+	1320	1335	1.93e-05	AACGTGCACGCACGCA
LOC_Os09g19550	+	1948	1964	2.19e-05	GCAGTGGCAATCACGAC
LOC_Os09g19550	-	1039	1055	7.65e-05	TTCGTGTGTTGCTCGTT
LOC_Os09g20220	+	922	937	2.08e-06	ATCGTGTGTGCACGTT
LOC_Os09g20220	-	922	937	2.78e-05	AACGTGCACACACGAT
LOC_Os09g20880	+	831	847	3.1e-05	TCCATGGTGTTCACGCT
LOC_Os09g20880	+	102	117	3.95e-05	ACCGTGTCGTCTCGTC
LOC_Os09g21230	-	1804	1820	4.87e-06	TATATGCAGCGCACGTT
LOC_Os09g23140	-	52	68	6.4e-05	ATCGTACCATGCACGTC
LOC_Os09g31000	-	1700	1716	4.32e-05	AAAATGGGCAACACGTA
LOC_Os10g08620	+	1277	1292	8.97e-05	ACAATGATAGCTCGAC
LOC_Os10g09110	+	1418	1433	5.8e-05	TTCGTAGCCGCACGAT
LOC_Os10g09860	-	162	177	3.83e-05	TACATGGCTTCACGCA
LOC_Os10g11730	-	1961	1977	7.44e-06	ATATTGCTGATCACGTC
LOC_Os10g11730	-	764	780	3.49e-05	AATGTGTATATCACGTG
LOC_Os10g14194	+	1891	1907	1.66e-05	TACATGGCGAGCACGCC
LOC_Os10g22070	-	1912	1927	7.39e-05	TCCGTGATGTCAGGAC
LOC_Os10g27170	+	1766	1781	7.39e-05	TCCATGCTTGCATGTC
LOC_Os10g34920	-	731	747	6.93e-05	TACGTGGCGTTCACTTC
LOC_Os10g37120	-	274	290	4.77e-05	TCAGTCCACCGCACGTC
LOC_Os10g38160	+	1839	1855	1.81e-05	TAGGTGACATGCACGAA
LOC_Os10g38340	-	1874	1890	9.68e-05	TCAGTGACGTGCACCTT
LOC_Os10g38670	+	297	312	1.06e-05	ACGGTGGTGGCACGAC
LOC_Os10g39160	-	1852	1868	6.4e-05	TTTGAGGCGAGCACGTA
LOC_Os10g39160	+	1667	1682	6.57e-05	TACACGGAAGCACGTC
LOC_Os10g39890	-	1948	1964	8.48e-05	AAATCGTGGTGCACGAC
LOC_Os10g40270	+	76	91	3.49e-05	AACATGCTTGCACGCT
LOC_Os10g40440	+	425	440	1.6e-05	TCAATGCATGCACGTG
LOC_Os10g40440	-	1935	1950	2.27e-05	TAGTTGCATGCACGAT
LOC_Os10g40710	+	1244	1260	6.4e-05	ATCGAGGACCTCACGAA
LOC_Os10g42750	-	478	493	5.25e-06	AACTTGCATGCACGAT
LOC_Os10g42750	-	1196	1212	1.11e-05	TTGGTGGCGCGCACGAT
LOC_Os11g06700	-	1419	1434	8.31e-05	TTTATGCCGGCCCGAT
LOC_Os11g15340	+	560	576	4.59e-05	ACCTTGCCGATCTCGTC
LOC_Os11g20090	+	50	66	9.68e-05	AACGTATCACGCACGTA
LOC_Os11g37880	+	1599	1614	2.07e-05	ACTGTGTTTTCACGAG
LOC_Os12g02240	+	1972	1988	2.19e-05	AACTTGATCCGCACGCC
LOC_Os12g02500	+	570	586	2.36e-05	TACGTGGGGTTCACGCT
LOC_Os12g05840	-	1526	1541	9.8e-05	ACCGTGAATGTACGTT
LOC_Os12g05860	-	1263	1278	9.8e-05	ACCGTGAATGTACGTT
LOC_Os12g06840	+	1239	1254	2.9e-05	ACCGCGCGCGCACGTA
LOC_Os12g06840	+	498	514	6.93e-05	TTCATGGGCAGCATGTC
LOC_Os12g10870	+	1816	1832	3.84e-05	ATCATGTACTACACGTC
LOC_Os12g32230	+	67	82	5.25e-05	TAAGAGCGAGCACGAC
LOC_Os12g37560	-	1936	1951	2.5e-05	GAAGTGCAAGCACGAC
LOC_Os12g37780	-	1890	1906	1.26e-05	AGTTTGGCCGGCACGTT
LOC_Os12g37780	+	1751	1767	1.7e-05	tgtgtgttatgcacgac
LOC_Os12g38290	+	140	155	2.78e-05	taagtgtgcacacgac
LOC_Os12g38910	+	1357	1373	4.22e-05	AAAATGTGTGACACGTC

## Sheet: Table S5
Table S5. Locus numbers and putative functions of root hair-preferential genes of Arabidopsis.
Locus number	putative function
AT1G01660	RING/U-box superfamily protein
AT1G02220	ANAC003, NAC003 | NAC domain containing protein 3
AT1G02360	Chitinase family protein
AT1G02530	PGP12 | P-glycoprotein 12
AT1G02570	unknown protein
AT1G05250	Peroxidase superfamily protein
AT1G06030	pfkB-like carbohydrate kinase family protein
AT1G08090	ATNRT2:1, NRT2, NRT2;1AT, ACH1, LIN1, ATNRT2.1, NRT2.1, NRT2:1 | nitrate transporter 2:1
AT1G08310	alpha/beta-Hydrolases superfamily protein
AT1G08990	PGSIP5 | plant glycogenin-like starch initiation protein 5
AT1G09170	P-loop nucleoside triphosphate hydrolases superfamily protein with CH (Calponin Homology) domain
AT1G09740	Adenine nucleotide alpha hydrolases-like superfamily protein
AT1G10050	glycosyl hydrolase family 10 protein / carbohydrate-binding domain-containing protein
AT1G11160	Transducin/WD40 repeat-like superfamily protein
AT1G11920	Pectin lyase-like superfamily protein
AT1G12040	LRX1 | leucine-rich repeat/extensin 1
AT1G12150	Plant protein of unknown function (DUF827)
AT1G12560	ATEXPA7, EXP7, ATEXP7, ATHEXP ALPHA 1.26, EXPA7 | expansin A7
AT1G12740	CYP87A2 | cytochrome P450, family 87, subfamily A, polypeptide 2
AT1G12950	RSH2 | root hair specific 2
AT1G13300	HRS1 | myb-like transcription factor family protein
AT1G14070	FUT7 | fucosyltransferase 7
AT1G16130	WAKL2 | wall associated kinase-like 2
AT1G16440	RSH3 | root hair specific 3
AT1G18970	GLP4 | germin-like protein 4
AT1G18980	RmlC-like cupins superfamily protein
AT1G21360	GLTP2 | glycolipid transfer protein 2
AT1G26970	Protein kinase superfamily protein
AT1G27740	RSL4 | root hair defective 6-like 4
AT1G30140	unknown protein
AT1G30650	WRKY14, ATWRKY14, AR411 | WRKY DNA-binding protein 14
AT1G30850	RSH4 | root hair specific 4
AT1G30870	Peroxidase superfamily protein
AT1G30990	Polyketide cyclase/dehydrase and lipid transport superfamily protein
AT1G32950	Subtilase family protein
AT1G34330	pseudogene, putative peroxidase
AT1G34510	Peroxidase superfamily protein
AT1G34520	MBOAT (membrane bound O-acyl transferase) family protein
AT1G34540	CYP94D1 | cytochrome P450, family 94, subfamily D, polypeptide 1
AT1G34760	GRF11, GF14 OMICRON, RHS5 | general regulatory factor 11
AT1G35330	RING/U-box superfamily protein
AT1G44050	Cysteine/Histidine-rich C1 domain family protein
AT1G44090	ATGA20OX5, GA20OX5 | gibberellin 20-oxidase 5
AT1G45545	Plant protein of unknown function (DUF827)
AT1G48640	Transmembrane amino acid transporter family protein
AT1G50140	P-loop containing nucleoside triphosphate hydrolases superfamily protein
AT1G50930	unknown protein
AT1G51620	Protein kinase superfamily protein
AT1G51830	Leucine-rich repeat protein kinase family protein
AT1G51840	protein kinase-related
AT1G51850	Leucine-rich repeat protein kinase family protein
AT1G51860	Leucine-rich repeat protein kinase family protein
AT1G51880	RHS6 | root hair specific 6
AT1G52660	P-loop containing nucleoside triphosphate hydrolases superfamily protein
AT1G53340	Cysteine/Histidine-rich C1 domain family protein
AT1G54940	PGSIP4 | plant glycogenin-like starch initiation protein 4
AT1G54970	ATPRP1, RHS7, PRP1 | proline-rich protein 1
AT1G55240	Family of unknown function (DUF716)
AT1G55290	2-oxoglutarate (2OG) and Fe(II)-dependent oxygenase superfamily protein
AT1G55380	Cysteine/Histidine-rich C1 domain family protein
AT1G55640	PRA1.G1 | prenylated RAB acceptor 1.G1
AT1G56660	unknown protein
AT1G57570	Mannose-binding lectin superfamily protein
AT1G58190	RLP9 | receptor like protein 9
AT1G59725	DNAJ heat shock family protein
AT1G59850	ARM repeat superfamily protein
AT1G60130	Mannose-binding lectin superfamily protein
AT1G61080	Hydroxyproline-rich glycoprotein family protein
AT1G61840	Cysteine/Histidine-rich C1 domain family protein
AT1G61950	CPK19 | calcium-dependent protein kinase 19
AT1G62045	BEST Arabidopsis thaliana protein match is: ankyrin repeat family protein (TAIR:AT1G11740.1
AT1G62320	ERD (early-responsive to dehydration stress) family protein
AT1G62440	LRX2 | leucine-rich repeat/extensin 2
AT1G62980	ATEXPA18, EXP18, ATEXP18, ATHEXP ALPHA 1.25, EXPA18 | expansin A18
AT1G63450	RHS8 | root hair specific 8
AT1G63580	Receptor-like protein kinase-related family protein
AT1G64210	Leucine-rich repeat protein kinase family protein
AT1G64930	CYP89A7 | cytochrome P450, family 87, subfamily A, polypeptide 7
AT1G65180	Cysteine/Histidine-rich C1 domain family protein
AT1G65570	Pectin lyase-like superfamily protein
AT1G66020	Terpenoid cyclases/Protein prenyltransferases superfamily protein
AT1G68150	WRKY9, ATWRKY9 | WRKY DNA-binding protein 9
AT1G68795	CLE12 | CLAVATA3/ESR-RELATED 12
AT1G68940	Armadillo/beta-catenin-like repeat family protein
AT1G69240	ATMES15, MES15, RHS9 | methyl esterase 15
AT1G69810	WRKY36, ATWRKY36 | WRKY DNA-binding protein 36
AT1G70450	Protein kinase superfamily protein
AT1G70460	RHS10 | root hair specific 10
AT1G70880	Polyketide cyclase/dehydrase and lipid transport superfamily protein
AT1G71530	Protein kinase superfamily protein
AT1G72125	Major facilitator superfamily protein
AT1G72390	CONTAINS InterPro DOMAIN/s: Spt20 family (InterPro:IPR021950)
AT1G72860	Disease resistance protein (TIR-NBS-LRR class) family
AT1G73340	Cytochrome P450 superfamily protein
AT1G78340	ATGSTU22, GSTU22 | glutathione S-transferase TAU 22
AT1G79320	AtMC6, MC6 | metacaspase 6
AT1G79330	AMC6, ATMCP2B, ATMC5, MC5 | metacaspase 5
AT2G02250	AtPP2-B2, PP2-B2 | phloem protein 2-B2
AT2G02680	Cysteine/Histidine-rich C1 domain family protein
AT2G03360	Glycosyltransferase family 61 protein
AT2G03720	MRH6 | Adenine nucleotide alpha hydrolases-like superfamily protein
AT2G04680	Cysteine/Histidine-rich C1 domain family protein
AT2G13910	pseudogene, CHP-rich zinc finger protein
AT2G14100	CYP705A13 | cytochrome P450, family 705, subfamily A, polypeptide 13
AT2G15490	UGT73B4 | UDP-glycosyltransferase 73B4
AT2G17590	Cysteine/Histidine-rich C1 domain family protein
AT2G18450	SDH1-2 | succinate dehydrogenase 1-2
AT2G18490	C2H2-like zinc finger protein
AT2G18650	MEE16 | RING/U-box superfamily protein
AT2G19060	SGNH hydrolase-type esterase superfamily protein
AT2G19410	U-box domain-containing protein kinase family protein
AT2G20030	RING/U-box superfamily protein
AT2G20520	FLA6 | FASCICLIN-like arabinogalactan 6
AT2G20625	Protein of unknown function (DUF626)
AT2G21020	pseudogene, major intrinsic protein (MIP) family
AT2G21850	Cysteine/Histidine-rich C1 domain family protein
AT2G22290	ATRABH1D, ATRAB-H1D, RAB-H1D, ATRAB6, RABH1d | RAB GTPase homolog H1D
AT2G24610	ATCNGC14, CNGC14 | cyclic nucleotide-gated channel 14
AT2G24980	Proline-rich extensin-like family protein
AT2G25090	CIPK16, SnRK3.18 | CBL-interacting protein kinase 16
AT2G25240	Serine protease inhibitor (SERPIN) family protein
AT2G25820	Integrase-type DNA-binding superfamily protein
AT2G26290	ARSK1 | root-specific kinase 1
AT2G26420	PIP5K3 | 1-phosphatidylinositol-4-phosphate 5-kinase 3
AT2G26480	UGT76D1 | UDP-glucosyl transferase 76D1
AT2G26820	ATPP2-A3, PP2-A3 | phloem protein 2-A3
AT2G27010	CYP705A9 | cytochrome P450, family 705, subfamily A, polypeptide 9
AT2G27440	pseudogene of rac GTPase activating protein
AT2G27660	Cysteine/Histidine-rich C1 domain family protein
AT2G28460	Cysteine/Histidine-rich C1 domain family protein
AT2G28990	Leucine-rich repeat protein kinase family protein
AT2G29000	Leucine-rich repeat protein kinase family protein
AT2G29480	ATGSTU2, GST20, GSTU2 | glutathione S-transferase tau 2
AT2G29620	unknown protein
AT2G29740	UGT71C2 | UDP-glucosyl transferase 71C2
AT2G29750	UGT71C1 | UDP-glucosyl transferase 71C1
AT2G30840	2-oxoglutarate (2OG) and Fe(II)-dependent oxygenase superfamily protein
AT2G31020	ORP1A | OSBP(oxysterol binding protein)-related protein 1A
AT2G32020	Acyl-CoA N-acyltransferases (NAT) superfamily protein
AT2G32270	ZIP3 | zinc transporter 3 precursor
AT2G33710	Integrase-type DNA-binding superfamily protein
AT2G34180	CIPK13, SnRK3.7, WL2, ATWL2 | CBL-interacting protein kinase 13
AT2G34330	unknown protein
AT2G34830	WRKY35, MEE24, AtWRKY35 | WRKY DNA-binding protein 35
AT2G34910	BEST Arabidopsis thaliana protein match is: root hair specific 4 (TAIR:AT1G30850.1)
AT2G35000	RING/U-box superfamily protein
AT2G35730	Heavy metal transport/detoxification superfamily protein
AT2G35890	CPK25 | calcium-dependent protein kinase 25
AT2G35990	Putative lysine decarboxylase family protein
AT2G36210	SAUR-like auxin-responsive protein family
AT2G37820	Cysteine/Histidine-rich C1 domain family protein
AT2G38100	proton-dependent oligopeptide transport (POT) family protein
AT2G39110	Protein kinase superfamily protein
AT2G39200	MLO12, ATMLO12 | Seven transmembrane MLO family protein
AT2G39690	Protein of unknown function, DUF547
AT2G42350	RING/U-box superfamily protein
AT2G42850	CYP718 | cytochrome P450, family 718
AT2G43700	Concanavalin A-like lectin protein kinase family protein
AT2G44010	unknown protein
AT2G44110	MLO15, ATMLO15 | Seven transmembrane MLO family protein
AT2G44380	Cysteine/Histidine-rich C1 domain family protein
AT2G45750	S-adenosyl-L-methionine-dependent methyltransferases superfamily protein
AT2G45890	ATROPGEF4, ROPGEF4, RHS11 | RHO guanyl-nucleotide exchange factor 4
AT2G47140	NAD(P)-binding Rossmann-fold superfamily protein
AT2G47520	HRE2 | Integrase-type DNA-binding superfamily protein
AT2G47540	Pollen Ole e 1 allergen and extensin family protein
AT3G01730	unknown protein
AT3G01760	Transmembrane amino acid transporter family protein
AT3G03000	EF hand calcium-binding protein family
AT3G03290	Adenine nucleotide alpha hydrolases-like superfamily protein
AT3G04420	anac048, NAC048 | NAC domain containing protein 48
AT3G05620	Plant invertase/pectin methylesterase inhibitor superfamily
AT3G05860	MADS-box transcription factor family protein
AT3G07070	Protein kinase superfamily protein
AT3G07490	AGD11 | ARF-GAP domain 11
AT3G07600	Heavy metal transport/detoxification superfamily protein
AT3G07900	O-fucosyltransferase family protein
AT3G09220	LAC7 | laccase 7
AT3G09240	Protein kinase protein with tetratricopeptide repeat domain
AT3G09490	Tetratricopeptide repeat (TPR)-like superfamily protein
AT3G10660	CPK2, ATCPK2 | calmodulin-domain protein kinase cdpk isoform 2
AT3G10710	RHS12 | root hair specific 12
AT3G11370	Cysteine/Histidine-rich C1 domain family protein
AT3G12540	Protein of unknown function, DUF547
AT3G14460	LRR and NB-ARC domains-containing disease resistance protein
AT3G15890	Protein kinase superfamily protein
AT3G18170	Glycosyltransferase family 61 protein
AT3G18450	PLAC8 family protein
AT3G19660	unknown protein
AT3G19740	P-loop containing nucleoside triphosphate hydrolases superfamily protein
AT3G20460	Major facilitator superfamily protein
AT3G20960	CYP705A33 | cytochrome P450, family 705, subfamily A, polypeptide 33
AT3G21340	Leucine-rich repeat protein kinase family protein
AT3G21430	ATALY3, ALY3 | DNA binding
AT3G21620	ERD (early-responsive to dehydration stress) family protein
AT3G22570	Bifunctional inhibitor/lipid-transfer protein/seed storage 2S albumin superfamily protein
AT3G22830	AT-HSFA6B, HSFA6B | heat shock transcription factor A6B
AT3G23190	HR-like lesion-inducing protein-related
AT3G24290	AMT1;5 | ammonium transporter 1;5
AT3G25790	myb-like transcription factor family protein
AT3G27380	SDH2-1 | succinate dehydrogenase 2-1
AT3G43930	BRCT domain-containing DNA repair protein
AT3G44140	unknown protein
AT3G44510	alpha/beta-Hydrolases superfamily protein
AT3G45410	Concanavalin A-like lectin protein kinase family protein
AT3G45530	Cysteine/Histidine-rich C1 domain family protein
AT3G45540	RING/U-box protein with C6HC-type zinc finger
AT3G46690	UDP-Glycosyltransferase superfamily protein
AT3G46700	UDP-Glycosyltransferase superfamily protein
AT3G46710	NB-ARC domain-containing disease resistance protein
AT3G46720	UDP-Glycosyltransferase superfamily protein
AT3G46760	Protein kinase superfamily protein
AT3G47040	Glycosyl hydrolase family protein
AT3G47740	ATATH2, ATH2, ABCA3 | ABC2 homolog 2
AT3G47770	ATATH5, ATH5, ABCA6 | ABC2 homolog 5
AT3G48920	AtMYB45, MYB45 | myb domain protein 45
AT3G48940	Remorin family protein
AT3G49845	unknown protein
AT3G49960	Peroxidase superfamily protein
AT3G51330	Eukaryotic aspartyl protease family protein
AT3G51360	Eukaryotic aspartyl protease family protein
AT3G51540	unknown protein
AT3G51570	Disease resistance protein (TIR-NBS-LRR class) family
AT3G51970	ATSAT1, ASAT1, ATASAT1 | acyl-CoA sterol acyl transferase 1
AT3G52450	PUB22 | plant U-box 22
AT3G53150	UGT73D1 | UDP-glucosyl transferase 73D1
AT3G53160	UGT73C7 | UDP-glucosyl transferase 73C7
AT3G54270	sucrose-6F-phosphate phosphohydrolase family protein
AT3G54770	RNA-binding (RRM/RBD/RNP motifs) family protein
AT3G54870	MRH2, ARK1, CAE1 | Armadillo/beta-catenin repeat family protein / kinesin motor family protein
AT3G55150	ATEXO70H1, EXO70H1 | exocyst subunit exo70 family protein H1
AT3G55720	Protein of unknown function (DUF620)
AT3G55910	unknown protein
AT3G55940	Phosphoinositide-specific phospholipase C family protein
AT3G56000	ATCSLA14, CSLA14 | cellulose synthase like A14
AT3G57380	Glycosyltransferase family 61 protein
AT3G57700	Protein kinase superfamily protein
AT3G58810	MTPA2, ATMTPA2, MTP3, ATMTP3 | metal tolerance protein A2
AT3G59120	Cysteine/Histidine-rich C1 domain family protein
AT3G59340	Eukaryotic protein of unknown function (DUF914)
AT3G59700	ATHLECRK, LECRK1, HLECRK | lectin-receptor kinase
AT3G61300	C2 calcium/lipid-binding plant phosphoribosyltransferase family protein
AT3G61390	RING/U-box superfamily protein
AT3G61410	BEST Arabidopsis thaliana protein match is: U-box domain-containing protein kinase family protein (TAIR:AT2G45910.1)
AT3G62680	PRP3, ATPRP3 | proline-rich protein 3
AT4G00130	DNA-binding storekeeper protein-related transcriptional regulator
AT4G00240	PLDBETA2 | phospholipase D beta 2
AT4G00680	ADF8 | actin depolymerizing factor 8
AT4G01110	unknown protein
AT4G01830	PGP5 | P-glycoprotein 5
AT4G01910	Cysteine/Histidine-rich C1 domain family protein
AT4G01920	Cysteine/Histidine-rich C1 domain family protein
AT4G01930	Cysteine/Histidine-rich C1 domain family protein
AT4G02180	DC1 domain-containing protein
AT4G02270	RHS13 | root hair specific 13
AT4G03330	SYP123, ATSYP123 | syntaxin of plants 123
AT4G03500	Ankyrin repeat family protein
AT4G04900	RIC10 | ROP-interactive CRIB motif-containing protein 10
AT4G05200	CRK25 | cysteine-rich RLK (RECEPTOR-like protein kinase) 25
AT4G08620	SULTR1;1 | sulphate transporter 1;1
AT4G09100	RING/U-box superfamily protein
AT4G09130	RING/U-box superfamily protein
AT4G11230	Riboflavin synthase-like superfamily protein
AT4G11840	PLDGAMMA3 | phospholipase D gamma 3
AT4G11850	PLDGAMMA1, MEE54 | phospholipase D gamma 1
AT4G12330	CYP706A7 | cytochrome P450, family 706, subfamily A, polypeptide 7
AT4G13130	Cysteine/Histidine-rich C1 domain family protein
AT4G13390	Proline-rich extensin-like family protein
AT4G13420	HAK5, ATHAK5 | high affinity K+ transporter 5
AT4G13440	Calcium-binding EF-hand family protein
AT4G13660	ATPRR2, PRR2 | pinoresinol reductase 2
AT4G14610	pseudogene, disease resistance protein (CC-NBS-LRR class)
AT4G15070	Cysteine/Histidine-rich C1 domain family protein
AT4G15740	Calcium-dependent lipid-binding (CaLB domain) family protein
AT4G18430	AtRABA1e, RABA1e | RAB GTPase homolog A1E
AT4G19680	IRT2 | iron regulated transporter 2
AT4G20450	Leucine-rich repeat protein kinase family protein
AT4G22080	Root hair specific 14
AT4G23070	ATRBL7, RBL7 | RHOMBOID-like protein 7
AT4G23450	AIRP1, AtAIRP1 | RING/U-box superfamily protein
AT4G25090	Riboflavin synthase-like superfamily protein
AT4G25160	U-box domain-containing protein kinase family protein
AT4G25220	RHS15 | root hair specific 15
AT4G25790	CAP (Cysteine-rich secretory proteins, Antigen 5, and Pathogenesis-related 1 protein) superfamily protein
AT4G25820	XTR9, XTH14, ATXTH14 | xyloglucan endotransglucosylase/hydrolase 14
AT4G26010	Peroxidase superfamily protein
AT4G27290	S-locus lectin protein kinase family protein
AT4G28460	unknown protein
AT4G28550	Ypt/Rab-GAP domain of gyp1p superfamily protein
AT4G28850	XTH26, ATXTH26 | xyloglucan endotransglucosylase/hydrolase 26
AT4G28890	RING/U-box superfamily protein
AT4G29180	RHS16 | root hair specific 16
AT4G29800	PLP8 | PATATIN-like protein 8
AT4G30320	CAP (Cysteine-rich secretory proteins, Antigen 5, and Pathogenesis-related 1 protein) superfamily protein
AT4G30570	Glucose-1-phosphate adenylyltransferase family protein
AT4G30640	RNI-like superfamily protein
AT4G32080	unknown protein
AT4G32650	ATKC1, KAT3, KC1, AtLKT1 | potassium channel in Arabidopsis thaliana 3
AT4G32950	Protein phosphatase 2C family protein
AT4G33020	ZIP9, ATZIP9 | ZIP metal ion transporter family
AT4G33730	CAP (Cysteine-rich secretory proteins, Antigen 5, and Pathogenesis-related 1 protein) superfamily protein
AT4G34580	COW1, SRH1 | Sec14p-like phosphatidylinositol transfer family protein
AT4G35660	Arabidopsis protein of unknown function (DUF241)
AT4G35690	Arabidopsis protein of unknown function (DUF241)
AT4G37010	CEN2 | centrin 2
AT4G37070	PLP1, PLA IVA, AtPLAIVA | Acyl transferase/acyl hydrolase/lysophospholipase superfamily protein
AT4G37220	Cold acclimation protein WCOR413 family
AT4G38830	CRK26 | cysteine-rich RLK (RECEPTOR-like protein kinase) 26
AT4G40070	RING/U-box superfamily protein
AT4G40090	AGP3 | arabinogalactan protein 3
AT5G01060	Protein kinase protein with tetratricopeptide repeat domain
AT5G01280	BEST Arabidopsis thaliana protein match is: proline-rich family protein (TAIR:AT3G09000.1)
AT5G01490	CAX4, ATCAX4 | cation exchanger 4
AT5G01830	ARM repeat superfamily protein
AT5G02350	Cysteine/Histidine-rich C1 domain family protein
AT5G03550	BEST Arabidopsis thaliana protein match is: TRAF-like family protein (TAIR:AT2G42460.1)
AT5G04960	Plant invertase/pectin methylesterase inhibitor superfamily
AT5G05400	LRR and NB-ARC domains-containing disease resistance protein
AT5G05500	Pollen Ole e 1 allergen and extensin family protein
AT5G05840	Protein of unknown function (DUF620)
AT5G06640	Proline-rich extensin-like family protein
AT5G06800	myb-like HTH transcriptional regulator family protein
AT5G07450	CYCP4;3 | cyclin p4;3
AT5G07780	Actin-binding FH2 (formin homology 2) family protein
AT5G07820	Plant calmodulin-binding protein-related
AT5G12340	unknown protein
AT5G12880	proline-rich family protein
AT5G13080	ATWRKY75
AT5G14330	unknown protein
AT5G14730	unknown protein
AT5G15890	TBL21 | TRICHOME BIREFRINGENCE-LIKE 21
AT5G16900	Leucine-rich repeat protein kinase family protein
AT5G17820	Peroxidase superfamily protein
AT5G18350	Disease resistance protein (TIR-NBS-LRR class) family
AT5G19560	ATROPGEF10, ROPGEF10 | ROP uanine nucleotide exchange factor 10
AT5G19790	RAP2.11 | related to AP2 11
AT5G19800	hydroxyproline-rich glycoprotein family protein
AT5G19870	Family of unknown function (DUF716)
AT5G19970	unknown protein
AT5G20400	2-oxoglutarate (2OG) and Fe(II)-dependent oxygenase superfamily protein
AT5G22410	RHS18 | root hair specific 18
AT5G22890	C2H2 and C2HC zinc fingers superfamily protein
AT5G23030	TET12 | tetraspanin12
AT5G24140	SQP2 | squalene monooxygenase 2
AT5G24270	SOS3, CBL4, ATSOS3 | Calcium-binding EF-hand family protein
AT5G24313	unknown protein
AT5G25120	CYP71B11 | ytochrome p450, family 71, subfamily B, polypeptide 11
AT5G25810	tny | Integrase-type DNA-binding superfamily protein
AT5G25820	Exostosin family protein
AT5G26010	Protein phosphatase 2C family protein
AT5G35190	proline-rich extensin-like family protein
AT5G35580	Protein kinase superfamily protein
AT5G38700	unknown protein
AT5G39970	catalytics
AT5G40510	Sucrase/ferredoxin-like family protein
AT5G41610	ATCHX18, CHX18 | cation/H+ exchanger 18
AT5G41680	Protein kinase superfamily protein
AT5G42500	Disease resistance-responsive (dirigent-like protein) family protein
AT5G42840	Cysteine/Histidine-rich C1 domain family protein
AT5G43030	Cysteine/Histidine-rich C1 domain family protein
AT5G43350	ATPT1, PHT1;1 | phosphate transporter 1;1
AT5G43360	PHT3, ATPT4, PHT1;3 | phosphate transporter 1;3
AT5G43400	Uncharacterised conserved protein UCP015417, vWA
AT5G43590	Acyl transferase/acyl hydrolase/lysophospholipase superfamily protein
AT5G44910	Toll-Interleukin-Resistance (TIR) domain family protein
AT5G45000	Disease resistance protein (TIR-NBS-LRR class) family
AT5G45070	AtPP2-A8, PP2-A8 | phloem protein 2-A8
AT5G46520	Disease resistance protein (TIR-NBS-LRR class) family
AT5G47450	ATTIP2;3, TIP2;3, DELTA-TIP3 | tonoplast intrinsic protein 2;3
AT5G47740	Adenine nucleotide alpha hydrolases-like superfamily protein
AT5G47950	HXXXD-type acyl-transferase family protein
AT5G47960	SMG1, ATRABA4C, RABA4C | RAB GTPase homolog A4C
AT5G49270	COBRA-LIKE 9
AT5G49770	Leucine-rich repeat protein kinase family protein
AT5G49870	Mannose-binding lectin superfamily protein
AT5G50660	Protein of unknown function (DUF 3339)
AT5G51160	Ankyrin repeat family protein
AT5G51270	U-box domain-containing protein kinase family protein
AT5G51310	2-oxoglutarate (2OG) and Fe(II)-dependent oxygenase superfamily protein
AT5G51380	RNI-like superfamily protein
AT5G51500	Plant invertase/pectin methylesterase inhibitor superfamily
AT5G52020	Integrase-type DNA-binding superfamily protein
AT5G54020	Cysteine/Histidine-rich C1 domain family protein
AT5G54030	Cysteine/Histidine-rich C1 domain family protein
AT5G54040	Cysteine/Histidine-rich C1 domain family protein
AT5G54050	Cysteine/Histidine-rich C1 domain family protein
AT5G54790	unknown protein
AT5G55770	Cysteine/Histidine-rich C1 domain family protein
AT5G56200	C2H2 type zinc finger transcription factor family
AT5G57530	XTH12, AtXTH12 | xyloglucan endotransglucosylase/hydrolase 12
AT5G57540	XTH13, AtXTH13 | xyloglucan endotransglucosylase/hydrolase 13
AT5G58010	LRL3 | LJRHL1-like 3
AT5G58750	NAD(P)-binding Rossmann-fold superfamily protein
AT5G58940	CRCK1 | calmodulin-binding receptor-like cytoplasmic kinase 1
AT5G59520	ZIP2 | ZRT/IRT-like protein 2
AT5G59930	Cysteine/Histidine-rich C1 domain family protein
AT5G60280	Concanavalin A-like lectin protein kinase family protein
AT5G61260	Plant calmodulin-binding protein-related
AT5G61350	Protein kinase superfamily protein
AT5G61550	U-box domain-containing protein kinase family protein
AT5G61650	CYCP4;2, CYCP4 | CYCLIN P4;2
AT5G62100	ATBAG2, BAG2 | BCL-2-associated athanogene 2
AT5G64100	Peroxidase superfamily protein
AT5G66280	GMD1 | GDP-D-mannose 4,6-dehydratase 1
AT5G67400	RHS19 | root hair specific 19

## Sheet: Table S6
Table S6. Arabidopsis orthologs for rice root hair-preferential genes.
Rice genes	Arabidopsis orthologs
LOC_Os03g53660	AT2G31900
LOC_Os02g11760	AT1G15520
LOC_Os10g42750	AT3G03050	AT5G16910
LOC_Os02g09720	AT3G28345	AT3G28380	AT3G28390	AT3G28415	AT3G28360
LOC_Os01g50160	AT2G47000	AT3G62150	AT1G02520	AT1G02530	AT4G01820	AT4G01830
LOC_Os07g18120	AT2G27150	AT3G43600	AT1G04580	AT5G20960
LOC_Os04g34450	AT1G21170	AT1G76850
LOC_Os07g08120	AT4G02680
LOC_Os05g32720	AT4G02900
LOC_Os06g15910	AT1G70300	AT5G14880
LOC_Os06g38950	AT3G47780	AT3G47740	AT3G47750	AT3G47760	AT3G47770	AT5G61700	AT3G47790	AT5G61740
LOC_Os05g40770	AT1G79620
LOC_Os12g16650	AT3G23510	AT3G23530
LOC_Os08g20570	AT5G33280
LOC_Os12g42660	AT5G62310
LOC_Os03g59620	AT5G04040	AT3G57140
LOC_Os07g46490	AT3G56960	AT2G41210	AT3G07960
LOC_Os03g09970	AT1G78000	AT1G22150	AT4G08620
LOC_Os05g16740	AT1G56140	AT1G56130	AT1G56120	AT1G56145
LOC_Os09g21230	AT5G23050
LOC_Os06g45360	AT4G36760
LOC_Os12g25200	AT3G27170	AT5G40890
LOC_Os12g37780	AT2G43040
LOC_Os02g05040	AT2G41830
LOC_Os02g43410	AT5G53550	AT5G24380	AT4G24120
LOC_Os03g48540	AT1G74790
LOC_Os06g44410	AT5G10720
LOC_Os01g55940	AT2G14960	AT4G37390	AT1G59500	AT2G23170
LOC_Os01g56630	AT1G04200
LOC_Os06g47740	AT1G72300	AT1G17240	AT1G17250
LOC_Os06g47750	AT1G72300	AT1G17240	AT1G17250
LOC_Os10g30610	AT5G60740	AT2G37010	AT1G53390
LOC_Os06g04450	AT1G12360	AT4G12120	AT1G02010
LOC_Os03g05820	AT1G12430	AT1G01950
LOC_Os02g31940	AT4G13420
LOC_Os02g02190	AT1G08090	AT1G08100	AT5G60770
LOC_Os02g58520	AT4G35310	AT2G17290	AT4G38230
LOC_Os01g42234	AT2G01170
LOC_Os03g13250	AT2G02040	AT1G62200	AT2G02020
LOC_Os01g05960	AT3G47110	AT5G20480	AT3G47580	AT3G47090	AT3G47570
LOC_Os08g30070	AT2G25800	AT2G20010
LOC_Os04g57860	AT1G48930
LOC_Os07g05620	AT1G30270
LOC_Os02g58030	AT3G15410
LOC_Os06g51100	AT4G38360
LOC_Os05g44990	AT4G29990	AT2G19190	AT2G19210	AT2G19230	AT1G05700	AT2G28990	AT1G51800
LOC_Os05g44930	AT4G29990	AT2G19190	AT2G19210	AT2G19230	AT1G05700	AT2G28990	AT1G51800
LOC_Os01g03530	AT1G23010	AT1G71040
LOC_Os12g37560	AT2G40116
LOC_Os12g44320	AT5G35370
LOC_Os02g52850	AT5G35370
LOC_Os02g02780	AT4G38470	AT4G35780
LOC_Os05g49260	AT1G19450	AT1G75220
LOC_Os05g19030	AT2G47010
LOC_Os06g50140	AT1G75680	AT1G19940
LOC_Os03g08900	AT5G65380	AT5G10420	AT5G44050
LOC_Os11g24060	AT5G50300
LOC_Os03g53750	AT4G16440
LOC_Os06g40370	AT5G35410
LOC_Os02g36770	AT1G26810
LOC_Os10g38050	AT1G12570
LOC_Os01g11300	AT2G34500	AT2G34490	AT2G28850	AT2G28860
LOC_Os01g41120	AT4G13340	AT4G18670	AT3G24480	AT1G62440	AT1G12040	AT2G15880	AT3G19020
LOC_Os12g05380	AT1G74380	AT5G07720	AT1G18690
LOC_Os07g39360	AT3G18830	AT2G16120	AT2G16130
LOC_Os02g24430	AT2G21540	AT4G39180	AT4G34580	AT4G36490	AT2G18180
LOC_Os10g03400	AT2G21540	AT4G39180	AT4G34580	AT4G36490	AT2G18180
LOC_Os12g36670	AT5G27920
LOC_Os09g20500	AT5G10190	AT1G78130
LOC_Os04g43910	AT2G28350	AT4G30080
LOC_Os07g08000	AT3G04810	AT5G28290	AT1G54510
LOC_Os05g35730	AT1G34340
LOC_Os11g05700	AT3G60970	AT3G60160	AT3G13080	AT1G04120	AT3G13090	AT3G13100	AT3G62700	AT3G21250	AT3G59140	AT2G47800	AT1G30400	AT2G34660	AT1G30410	AT1G30420
LOC_Os01g73040	AT3G52950	AT2G36500
LOC_Os04g58100	AT5G23390
LOC_Os12g32230	AT2G31955
LOC_Os02g50340	AT1G14780
LOC_Os03g58240	AT2G38840
LOC_Os06g23140	AT1G31690	AT1G31710	AT1G31670	AT4G14940
LOC_Os10g27170	AT3G13600
LOC_Os08g04420	AT5G54590
LOC_Os03g27780	AT1G47380
LOC_Os06g10950	AT2G03220	AT1G14070	AT2G03210	AT1G14100	AT1G14080	AT2G15390
LOC_Os01g10870	AT4G18700	AT5G45810	AT1G29230	AT2G34180
LOC_Os06g11210	AT1G76690	AT1G76680
LOC_Os06g11240	AT1G76690	AT1G76680
LOC_Os03g05060	AT2G20370
LOC_Os01g16600	AT5G13500
LOC_Os06g36320	AT5G25930	AT5G25910	AT4G28490	AT1G28440	AT5G65710	AT1G75820
LOC_Os01g06270	AT5G13560	AT2G37370
LOC_Os01g05820	AT4G29210	AT4G39650	AT4G39640
LOC_Os03g48560	AT5G15050	AT5G39990
LOC_Os07g44140	AT2G46950	AT2G46960	AT4G27710
LOC_Os07g23570	AT2G46950	AT2G46960	AT4G27710
LOC_Os04g27060	AT1G60710	AT1G60690	AT1G60730	AT1G60680	AT1G10810	AT1G60750
LOC_Os05g05270	AT2G35840	AT1G51420	AT3G52340
LOC_Os02g12300	AT1G14420	AT2G02720
LOC_Os10g40270	AT4G00460	AT1G01700	AT2G45890
LOC_Os07g29780	AT4G00460	AT1G01700	AT2G45890
LOC_Os11g35040	AT5G53970
LOC_Os10g37120	AT1G64900	AT2G12190	AT1G64950	AT1G64940	AT1G64930	AT5G61320
LOC_Os09g20880	AT1G24030
LOC_Os06g20430	AT1G04970
LOC_Os12g10870	AT1G45616	AT1G47890	AT5G27060	AT2G15080	AT3G11010	AT3G11080	AT3G05650	AT3G05660	AT4G13920	AT4G13810	AT2G33060	AT2G32680	AT2G33050	AT3G25010	AT3G24900
LOC_Os02g51730	AT5G65160	AT5G10090
LOC_Os08g37180	AT2G26560
LOC_Os08g28880	AT2G26560
LOC_Os07g45260	AT3G06260
LOC_Os12g06840	AT5G13150	AT5G13990
LOC_Os11g06700	AT5G13150	AT5G13990
LOC_Os01g44050	AT5G40850
LOC_Os06g35700	AT4G20820	AT5G44440	AT5G44410
LOC_Os06g35650	AT4G20820	AT5G44440	AT5G44410
LOC_Os05g45900	AT1G71710	AT1G34120
LOC_Os10g11860	AT3G26590	AT5G38030	AT1G12950	AT1G23300	AT1G47530	AT4G25640	AT4G00350
LOC_Os09g31410	AT2G44480	AT2G44450	AT5G44640	AT5G42260	AT3G60130	AT2G25630	AT5G24550	AT5G24540
LOC_Os07g35340	AT4G23180	AT4G23130	AT4G23160	AT4G23140	AT4G23150	AT3G45860	AT4G23280	AT4G23270	AT4G23310	AT4G05200	AT4G23230	AT4G11530	AT4G23190	AT4G23250	AT4G23220
	AT4G23260	AT4G11470	AT4G11460	AT4G23200	AT4G11480	AT4G23300	AT4G38830	AT4G21410	AT4G11490	AT4G23290	AT4G23210
LOC_Os07g35330	AT4G23180	AT4G23130	AT4G23160	AT4G23140	AT4G23150	AT3G45860	AT4G23280	AT4G23270	AT4G23310	AT4G05200	AT4G23230	AT4G11530	AT4G23190	AT4G23250	AT4G23220
	AT4G23260	AT4G11470	AT4G11460	AT4G23200	AT4G11480	AT4G23300	AT4G38830	AT4G21410	AT4G11490	AT4G23290	AT4G23210
LOC_Os09g38910	AT1G21230	AT1G21250	AT1G21270	AT1G21240	AT1G21210	AT3G25490
LOC_Os02g12690	AT5G42650
LOC_Os08g35600	AT2G05940	AT5G35580	AT2G26290
LOC_Os03g62060	AT3G02875
LOC_Os09g39440	AT2G36310
LOC_Os05g48260	AT3G49200	AT5G53390	AT3G49210	AT3G49190	AT2G38995	AT1G72110	AT5G37300	AT5G22490
LOC_Os06g20860	AT2G26570	AT4G33390	AT5G42880	AT1G45545
LOC_Os08g01830	AT5G47850
LOC_Os05g30300	AT1G02850	AT4G22100	AT4G27830	AT4G27820	AT1G60090	AT1G45191	AT3G62750	AT3G62740	AT1G60260
LOC_Os07g04220	AT2G16250	AT4G39270
LOC_Os02g08030	AT5G57330
LOC_Os09g23140	AT2G01900
LOC_Os02g48210	AT5G06740
LOC_Os05g13970	AT4G28940
LOC_Os02g44080	AT5G47450	AT4G17340
LOC_Os09g15790	AT5G60860	AT3G15060
LOC_Os05g38770	AT3G07070	AT3G24790	AT4G13190	AT5G18610	AT5G13160	AT5G02800	AT3G20530	AT3G02810	AT5G16500
LOC_Os01g43280	AT1G01420	AT1G01390	AT4G01070
LOC_Os08g39730	AT2G45570	AT2G45550	AT2G45560	AT1G33720	AT2G45580	AT3G61040	AT1G33730
LOC_Os10g07040	AT5G13930
LOC_Os10g08620	AT5G13930
LOC_Os05g12210	AT5G13930
LOC_Os10g09860	AT5G13930
LOC_Os04g55680	AT1G73880
LOC_Os06g41960	AT2G33580	AT2G23770
LOC_Os06g06940	AT2G19130	AT4G00340	AT4G11900	AT4G21380	AT1G65790	AT1G61610	AT4G21390	AT1G61390	AT1G61380	AT1G65800	AT1G11340	AT4G27290
LOC_Os04g56090	AT2G19130	AT4G00340	AT4G11900	AT4G21380	AT1G65790	AT1G61610	AT4G21390	AT1G61390	AT1G61380	AT1G65800	AT1G11340	AT4G27290
LOC_Os01g25760	AT3G14460	AT3G14470
LOC_Os06g07070	AT1G52540	AT3G15890
LOC_Os11g08380	AT1G77330
LOC_Os02g14460	AT5G05340	AT5G58400	AT5G58390
LOC_Os01g17160	AT3G56930	AT5G05070
LOC_Os01g61190	AT5G58430	AT1G07000
LOC_Os03g19990	AT1G21680	AT1G21670	AT4G01870
LOC_Os03g49700	AT4G09580	AT1G71940
LOC_Os03g61360	AT4G02340	AT3G05600	AT4G15960
LOC_Os02g07670	AT2G35035
LOC_Os06g05690	AT3G59760	AT2G43750	AT4G14880	AT3G04940	AT5G28020	AT5G28030	AT3G22460	AT3G03630	AT3G61440
LOC_Os08g42030	AT3G49960	AT5G67400	AT4G37520	AT4G37530	AT4G30170	AT2G18980
LOC_Os04g32970	AT3G02070
LOC_Os06g22020	AT3G48310	AT3G48320	AT3G48270	AT3G48290	AT3G48280	AT3G48300
LOC_Os12g32640	AT4G37680	AT4G38320
LOC_Os03g13180	AT5G06730	AT5G06720	AT2G38380
LOC_Os06g30500	AT2G30750	AT3G26210	AT2G30770	AT1G11610	AT1G13110	AT5G24960	AT1G13090	AT1G13100	AT5G24950	AT3G26200	AT3G26190	AT3G26170	AT1G13080	AT3G26180	AT4G13310
	AT3G26280	AT5G42590	AT3G53280	AT3G44250	AT4G13290	AT3G26160	AT3G26830	AT3G26270	AT3G26150	AT3G26220	AT3G26230	AT3G53300	AT5G35715	AT4G20240	AT5G25130
	AT5G25140	AT2G02580	AT5G25120	AT3G26300	AT3G26310	AT5G57260	AT3G26330	AT3G26320	AT3G26290	AT5G25180	AT3G53290	AT2G24180	AT4G31500
LOC_Os01g46080	AT1G28600	AT1G28610	AT1G31550	AT1G28590	AT1G28580	AT2G27360	AT1G28570	AT1G28650	AT1G28670	AT1G28640	AT1G28660
LOC_Os04g35380	AT4G06676
LOC_Os02g22160	AT1G68390	AT1G68380	AT5G11730
LOC_Os07g34920	AT2G03200
LOC_Os06g44250	AT2G24150	AT4G30850
LOC_Os05g45110	AT3G16520
LOC_Os05g45100	AT3G16520
LOC_Os03g55050	AT3G02100
LOC_Os01g25440	AT1G02880	AT2G44750
LOC_Os01g02390	AT1G66910	AT1G66920	AT1G66930	AT5G38260	AT1G67000	AT5G38240	AT5G38250	AT5G38280
LOC_Os03g10370	AT3G49870	AT5G67560
LOC_Os02g22650	AT3G18170	AT3G18180
LOC_Os08g24434	AT4G12070
LOC_Os09g34160	AT3G07040
LOC_Os04g27980	AT5G24090
LOC_Os01g71830	AT4G16260	AT3G57270	AT3G57240
LOC_Os05g19910	AT3G62160
LOC_Os01g11750	AT5G45910
LOC_Os01g73630	AT2G46710	AT4G03100	AT5G22400	AT3G11490
LOC_Os03g62230	AT1G34370
LOC_Os02g30714	AT5G50700	AT5G50600
LOC_Os02g42820	AT3G61230	AT2G45800	AT1G01780
LOC_Os05g15690	AT1G65680
LOC_Os07g07440	AT4G13180	AT3G03980
LOC_Os07g33560	AT5G36110	AT5G36140
LOC_Os02g18880	AT5G24270
LOC_Os07g01420	AT1G05260	AT3G21770	AT4G11290	AT5G15180	AT3G01190	AT1G05240	AT1G05250
LOC_Os07g31610	AT1G30870
LOC_Os01g09080	AT5G15130
LOC_Os02g17900	AT4G28850
LOC_Os07g44910	AT5G23530
LOC_Os03g17480	AT5G02790	AT5G02780	AT3G55040
LOC_Os07g46030	AT5G18980	AT3G06210	AT4G14280
LOC_Os05g10620	AT5G56620	AT4G29230
LOC_Os09g19550	AT3G09740	AT3G61450	AT3G45280
LOC_Os01g38500	AT5G37070	AT3G08890	AT5G01610
LOC_Os02g13650	AT3G58800
LOC_Os12g02500	AT3G10870
LOC_Os11g02570	AT3G10870
LOC_Os02g45890	AT2G03770
LOC_Os06g06850	AT3G46730	AT3G46530	AT3G46710	AT1G58410	AT1G53350	AT1G58390	AT1G50180	AT1G58602	AT1G58807	AT1G59124	AT1G58400	AT1G58848	AT1G59218
LOC_Os06g06860	AT3G46730	AT3G46530	AT3G46710	AT1G58410	AT1G53350	AT1G58390	AT1G50180	AT1G58602	AT1G58807	AT1G59124	AT1G58400	AT1G58848	AT1G59218
LOC_Os11g37880	AT3G46730	AT3G46530	AT3G46710	AT1G58410	AT1G53350	AT1G58390	AT1G50180	AT1G58602	AT1G58807	AT1G59124	AT1G58400	AT1G58848	AT1G59218
LOC_Os09g20220	AT1G17180	AT1G17170	AT1G78380	AT1G78360	AT1G78370	AT1G78320	AT1G17190	AT1G78340	AT1G53680
LOC_Os11g13820	AT2G30020	AT1G07160	AT2G40180	AT4G08260	AT3G27140	AT2G05050	AT1G67820
LOC_Os09g15500	AT5G17820	AT3G03670	AT4G26010	AT1G34510
LOC_Os09g15510	AT5G17820	AT3G03670	AT4G26010	AT1G34510
LOC_Os11g02670	AT5G01980
LOC_Os01g05720	AT5G10480
LOC_Os01g69200	AT1G14590	AT2G02061	AT5G44820	AT4G15970
LOC_Os09g29120	AT2G22475	AT4G40100	AT1G28200
LOC_Os08g20130	AT3G45070	AT3G45080	AT5G43690	AT1G13420	AT2G27570	AT1G28170	AT1G13430	AT2G14920	AT4G26280	AT2G03750	AT5G07000	AT1G74100	AT1G74090
LOC_Os04g54860	AT3G28850	AT5G39865
LOC_Os12g05860	AT4G14630	AT5G39190	AT5G39160	AT3G05950	AT5G38960	AT5G39130	AT5G39110	AT5G39150	AT5G39120	AT5G39180	AT5G38940	AT3G04200	AT5G38930	AT5G38910	AT3G04180
	AT3G04190	AT3G04170	AT3G04150
LOC_Os12g05840	AT4G14630	AT5G39190	AT5G39160	AT3G05950	AT5G38960	AT5G39130	AT5G39110	AT5G39150	AT5G39120	AT5G39180	AT5G38940	AT3G04200	AT5G38930	AT5G38910	AT3G04180
	AT3G04190	AT3G04170	AT3G04150
LOC_Os08g08970	AT4G14630	AT5G39190	AT5G39160	AT3G05950	AT5G38960	AT5G39130	AT5G39110	AT5G39150	AT5G39120	AT5G39180	AT5G38940	AT3G04200	AT5G38930	AT5G38910	AT3G04180
	AT3G04190	AT3G04170	AT3G04150
LOC_Os08g08920	AT4G14630	AT5G39190	AT5G39160	AT3G05950	AT5G38960	AT5G39130	AT5G39110	AT5G39150	AT5G39120	AT5G39180	AT5G38940	AT3G04200	AT5G38930	AT5G38910	AT3G04180
	AT3G04190	AT3G04170	AT3G04150
LOC_Os12g05880	AT4G14630	AT5G39190	AT5G39160	AT3G05950	AT5G38960	AT5G39130	AT5G39110	AT5G39150	AT5G39120	AT5G39180	AT5G38940	AT3G04200	AT5G38930	AT5G38910	AT3G04180
	AT3G04190	AT3G04170	AT3G04150
LOC_Os11g30810	AT2G03760	AT5G07010
LOC_Os04g50920	AT1G30650	AT2G34830
LOC_Os02g25700	AT5G55350	AT5G55360	AT5G55340	AT1G34500	AT1G34520	AT1G34490	AT5G55320	AT5G51420	AT5G55330	AT5G55380	AT5G55370
LOC_Os03g25360	AT4G33420	AT5G51890	AT5G42180
LOC_Os07g44499	AT4G33420	AT5G51890	AT5G42180
LOC_Os07g44480	AT4G33420	AT5G51890	AT5G42180
LOC_Os07g44460	AT4G33420	AT5G51890	AT5G42180
LOC_Os05g04450	AT4G33420	AT5G51890	AT5G42180
LOC_Os11g15300	AT4G36470	AT1G19640
LOC_Os12g16010	AT4G03140	AT3G26760	AT3G26770
LOC_Os01g37110	AT3G49290	AT5G24310
LOC_Os02g44470	AT1G01750	AT4G00680
LOC_Os06g14060	AT3G06190	AT5G19000	AT2G39760	AT3G03740	AT5G21010	AT3G43700
LOC_Os03g43400	AT1G04250	AT4G14550	AT3G23050	AT3G04730
LOC_Os10g38340	AT1G10370	AT1G10360	AT1G59700	AT1G59670
LOC_Os10g38160	AT1G10370	AT1G10360	AT1G59700	AT1G59670
LOC_Os10g38600	AT1G10370	AT1G10360	AT1G59700	AT1G59670
LOC_Os10g38670	AT1G10370	AT1G10360	AT1G59700	AT1G59670
LOC_Os10g34920	AT2G15220	AT2G15130
LOC_Os05g19040	AT5G42570
LOC_Os03g13140	AT2G16060
LOC_Os03g13150	AT2G16060
LOC_Os03g13160	AT2G16060
LOC_Os07g31130	AT1G11300
LOC_Os08g37050	AT3G48690	AT3G48700	AT2G03550	AT1G19190	AT1G49660	AT1G49650	AT1G49640	AT1G47480
LOC_Os03g01180	AT3G60450	AT3G60440	AT3G60420
LOC_Os08g14109	AT3G23570	AT3G23600
LOC_Os01g14020	AT1G28510
LOC_Os08g32170	AT1G52820	AT4G03070	AT1G28030	AT1G52810	AT1G52790	AT1G52800
LOC_Os04g39600	AT2G04780
LOC_Os04g49970	AT2G35930	AT3G52450	AT3G11840
LOC_Os02g46500	AT2G35930	AT3G52450	AT3G11840
LOC_Os01g70850	AT2G23600	AT2G23620	AT2G23590	AT2G23610	AT4G37150	AT2G23580	AT5G10300	AT2G23550	AT2G23560	AT3G50440
LOC_Os01g70840	AT2G23600	AT2G23620	AT2G23590	AT2G23610	AT4G37150	AT2G23580	AT5G10300	AT2G23550	AT2G23560	AT3G50440
LOC_Os06g12560	AT1G74410
LOC_Os04g35660	AT5G64530
LOC_Os01g27390	AT3G62760
LOC_Os01g72150	AT2G29420	AT3G09270	AT2G29490
LOC_Os01g72160	AT2G29420	AT3G09270	AT2G29490
LOC_Os01g21670	AT3G50120	AT3G50170	AT3G50130	AT3G50140	AT3G50150	AT3G50180	AT3G50190	AT3G50160	AT2G36430
LOC_Os06g09270	AT5G57500
LOC_Os10g11500	AT2G14610	AT2G14580	AT4G33720
LOC_Os07g03279	AT2G14610	AT2G14580	AT4G33720
LOC_Os11g37940	AT3G04720
LOC_Os01g59680	AT2G27080	AT5G21130
LOC_Os07g45080	AT3G21550
LOC_Os01g53040	AT1G29280	AT3G58710
LOC_Os11g20090	AT4G35160	AT4G35150
LOC_Os11g20160	AT4G35160	AT4G35150
LOC_Os02g53320	AT3G53990
LOC_Os05g07240	AT2G30230	AT1G06980
LOC_Os03g59440	AT4G38700	AT2G21110
LOC_Os05g27530	AT4G19640	AT5G45130	AT3G54840
LOC_Os07g39940	AT4G33880	AT2G14760
LOC_Os04g57750	AT1G48940	AT3G18590
LOC_Os02g38230	AT5G50200
LOC_Os09g15370	AT4G03500	AT4G03460	AT1G03670	AT4G03450	AT4G03440	AT4G03480	AT4G03470	AT4G14390	AT4G14400	AT4G05040	AT4G03490
LOC_Os07g22510	AT3G02430	AT4G24310	AT5G46090	AT4G18425
LOC_Os07g02870	AT1G09310	AT1G56580
LOC_Os09g31000	AT2G44310
LOC_Os10g20830	AT1G62510	AT1G12090	AT4G12490	AT4G12500	AT4G12480	AT4G12470	AT4G12520	AT4G12510	AT2G45180	AT4G22460
LOC_Os10g40470	AT1G62510	AT1G12090	AT4G12490	AT4G12500	AT4G12480	AT4G12470	AT4G12520	AT4G12510	AT2G45180	AT4G22460
LOC_Os10g40460	AT1G62510	AT1G12090	AT4G12490	AT4G12500	AT4G12480	AT4G12470	AT4G12520	AT4G12510	AT2G45180	AT4G22460
LOC_Os10g40440	AT1G62510	AT1G12090	AT4G12490	AT4G12500	AT4G12480	AT4G12470	AT4G12520	AT4G12510	AT2G45180	AT4G22460
LOC_Os12g38910	AT5G15430	AT5G39380
LOC_Os05g45070	AT2G46150
LOC_Os05g30780	AT4G37140
LOC_Os07g01440	AT2G32300
LOC_Os05g45000	AT1G51840
LOC_Os10g14194	AT5G47635	AT2G40113	AT4G17215
LOC_Os07g17310	AT3G48140
LOC_Os02g03575	AT4G17960	AT5G46620
LOC_Os10g39890	AT3G09925
LOC_Os06g51230	AT2G17550
LOC_Os07g35860	AT2G44790	AT3G60280	AT3G60270
LOC_Os03g19260	AT4G02090
LOC_Os05g02390	AT2G28710	AT5G59820	AT3G46070	AT3G46080	AT3G46090
LOC_Os06g48050	AT5G24880	AT5G10660
LOC_Os04g56430	AT3G22060	AT3G58310	AT3G21990	AT4G20670	AT4G20680	AT3G22000	AT2G31620	AT3G21940	AT3G21960	AT3G22050	AT3G22010	AT3G21970	AT3G22040	AT3G29040	AT3G21910
	AT3G21980	AT3G21920	AT3G21930	AT3G21900	AT5G48540	AT3G22030	AT3G21945	AT3G22020	AT4G23170	AT1G63570
LOC_Os01g47280	AT3G01516	AT5G14690
LOC_Os06g07040	AT3G17600	AT3G62100
LOC_Os12g38010	AT3G09390	AT5G02380
LOC_Os12g38290	AT3G09390	AT5G02380
LOC_Os02g52380	AT2G26530	AT2G15760
LOC_Os12g24490	AT4G09100	AT2G27940
LOC_Os09g15365	AT2G38905	AT3G05880	AT3G05890	AT1G57550	AT4G30650	AT4G30660	AT4G28088	AT2G24040
LOC_Os03g20550	AT5G41570	AT1G64000	AT2G46130	AT5G13080	AT3G01970	AT5G64810
LOC_Os01g48530	AT2G20080	AT4G28840
LOC_Os03g61590	AT3G62640	AT2G47480
LOC_Os04g37700	AT1G02070	AT3G60520
LOC_Os02g26404	AT5G24980
LOC_Os03g40410	AT4G17565	AT2G05970	AT4G22660	AT4G22170	AT4G22180	AT5G66830	AT4G22165	AT1G69090	AT4G22060	AT4G12810	AT3G22345	AT3G03730	AT1G67160	AT4G12820	AT5G14160
	AT2G33200	AT2G03560	AT2G14290	AT2G33190	AT5G25290	AT5G38270	AT2G04810	AT2G14500	AT1G10110	AT3G03726
LOC_Os01g42860	AT5G43580	AT5G43570	AT2G38870	AT2G38900	AT3G46860	AT3G50020
LOC_Os02g52540	AT5G37770	AT1G66400	AT5G17470	AT1G18210	AT1G24620	AT1G73630	AT4G12860	AT2G36180	AT2G15680	AT3G07490	AT1G05990	AT2G43290	AT3G22930	AT3G03400	AT3G59440
	AT4G14640	AT5G21274	AT3G56800	AT2G27030	AT3G43810	AT4G03290	AT3G03410	AT5G42380	AT1G66410	AT2G41110	AT3G50360	AT5G37780	AT3G10190	AT4G37010	AT1G76650
	AT4G20780	AT1G76640	AT3G50770	AT1G32250	AT2G41410	AT3G03000	AT1G18530	AT3G51920	AT5G44460	AT2G41090	AT3G01830	AT3G25600	AT1G21550	AT5G49480	AT1G62820
	AT1G12310
LOC_Os04g53560	AT5G54790	AT1G50930	AT3G20557

## Sheet: Table S7
Table S7. Rice orthologs for Arabidopsis root hair-preferential genes.
Arabidopsis	Rice orthologs
AT1G02530	LOC_Os01g18670
AT4G01830	LOC_Os01g18670
AT4G00240	LOC_Os10g38060	LOC_Os03g02740
AT2G18450	LOC_Os07g04240
AT3G21620	LOC_Os01g35050	LOC_Os05g51630
AT1G10050	LOC_Os07g27320
AT3G19740	LOC_Os06g12160	LOC_Os02g51400
AT1G50140	LOC_Os06g12160	LOC_Os02g51400
AT2G31020	LOC_Os03g49770
AT3G61300	LOC_Os04g58720	LOC_Os07g30020	LOC_Os05g30750
AT3G47740	LOC_Os08g30770
AT3G47770	LOC_Os08g30770
AT4G25090	LOC_Os11g33120	LOC_Os01g25820	LOC_Os12g35610
AT4G11230	LOC_Os05g45210	LOC_Os01g53294
AT5G41610	LOC_Os05g19500	LOC_Os12g42200
AT4G08620	LOC_Os08g31410	LOC_Os03g09970
AT5G49770	LOC_Os12g10740	LOC_Os11g14050	LOC_Os03g21230
AT5G61350	LOC_Os03g55210
AT4G13420	LOC_Os01g70490
AT2G24610	LOC_Os02g54760	LOC_Os06g08850
AT3G10660	LOC_Os12g30150
AT2G45750	LOC_Os04g48230	LOC_Os02g45310
AT5G43360	LOC_Os04g10750	LOC_Os04g10690	LOC_Os10g30790	LOC_Os03g05610
AT5G43350	LOC_Os04g10750	LOC_Os04g10690	LOC_Os10g30790	LOC_Os03g05610
AT3G21430	LOC_Os03g43800
AT1G08090	LOC_Os02g02190	LOC_Os02g02170
AT1G09170	LOC_Os03g18980	LOC_Os11g44880	LOC_Os12g36100
AT3G54870	LOC_Os03g05820
AT3G47040	LOC_Os05g37700
AT2G26420	LOC_Os03g49800
AT5G39970	LOC_Os03g48540	LOC_Os12g44230
AT4G27290	LOC_Os03g35600	LOC_Os01g57510	LOC_Os07g36544
AT3G24290	LOC_Os04g43070	LOC_Os02g40730	LOC_Os02g40710
AT1G61950	LOC_Os07g33110
AT1G32950	LOC_Os09g36110
AT4G25160	LOC_Os06g04880
AT5G61550	LOC_Os06g04880
AT5G51270	LOC_Os06g04880
AT1G68940	LOC_Os06g16410	LOC_Os02g49520
AT1G72390	LOC_Os10g25200
AT1G48640	LOC_Os08g03350	LOC_Os12g14100
AT3G21340	LOC_Os05g44970	LOC_Os05g44930	LOC_Os05g44940	LOC_Os01g03370	LOC_Os05g44960	LOC_Os05g44990	LOC_Os09g09220	LOC_Os02g05730	LOC_Os12g37980
AT1G51850	LOC_Os05g44970	LOC_Os05g44930	LOC_Os05g44940	LOC_Os01g03370	LOC_Os05g44960	LOC_Os05g44990	LOC_Os09g09220	LOC_Os02g05730	LOC_Os12g37980
AT1G51830	LOC_Os05g44970	LOC_Os05g44930	LOC_Os05g44940	LOC_Os01g03370	LOC_Os05g44960	LOC_Os05g44990	LOC_Os09g09220	LOC_Os02g05730	LOC_Os12g37980
AT2G28990	LOC_Os05g44970	LOC_Os05g44930	LOC_Os05g44940	LOC_Os01g03370	LOC_Os05g44960	LOC_Os05g44990	LOC_Os09g09220	LOC_Os02g05730	LOC_Os12g37980
AT5G16900	LOC_Os05g44970	LOC_Os05g44930	LOC_Os05g44940	LOC_Os01g03370	LOC_Os05g44960	LOC_Os05g44990	LOC_Os09g09220	LOC_Os02g05730	LOC_Os12g37980
AT2G29000	LOC_Os05g44970	LOC_Os05g44930	LOC_Os05g44940	LOC_Os01g03370	LOC_Os05g44960	LOC_Os05g44990	LOC_Os09g09220	LOC_Os02g05730	LOC_Os12g37980
AT1G51860	LOC_Os05g44970	LOC_Os05g44930	LOC_Os05g44940	LOC_Os01g03370	LOC_Os05g44960	LOC_Os05g44990	LOC_Os09g09220	LOC_Os02g05730	LOC_Os12g37980
AT1G51880	LOC_Os05g44970	LOC_Os05g44930	LOC_Os05g44940	LOC_Os01g03370	LOC_Os05g44960	LOC_Os05g44990	LOC_Os09g09220	LOC_Os02g05730	LOC_Os12g37980
AT4G20450	LOC_Os05g44970	LOC_Os05g44930	LOC_Os05g44940	LOC_Os01g03370	LOC_Os05g44960	LOC_Os05g44990	LOC_Os09g09220	LOC_Os02g05730	LOC_Os12g37980
AT3G55940	LOC_Os07g49330	LOC_Os03g18010	LOC_Os12g37560
AT5G49270	LOC_Os03g18910	LOC_Os07g49080
AT1G11160	LOC_Os01g57210
AT5G43400	LOC_Os02g08330	LOC_Os06g44240	LOC_Os09g32370
AT3G09220	LOC_Os12g15680	LOC_Os12g15920	LOC_Os12g15530
AT3G56000	LOC_Os02g09930	LOC_Os06g42020	LOC_Os08g33740	LOC_Os06g12460	LOC_Os03g07350
AT1G12740	LOC_Os04g48170	LOC_Os02g45280
AT1G71530	LOC_Os08g02050	LOC_Os02g35300
AT2G19410	LOC_Os06g37620	LOC_Os02g12670
AT1G70460	LOC_Os03g37120
AT4G25220	LOC_Os08g06010	LOC_Os04g46880
AT4G34580	LOC_Os02g24430	LOC_Os10g03400	LOC_Os02g04030
AT5G66280	LOC_Os06g04620
AT1G62440	LOC_Os11g43640
AT1G12040	LOC_Os11g43640
AT2G34180	LOC_Os05g43840	LOC_Os01g55450
AT5G60280	LOC_Os04g44910	LOC_Os04g44900	LOC_Os07g38800	LOC_Os10g30540	LOC_Os07g03820	LOC_Os07g03830	LOC_Os03g15250	LOC_Os10g30530	LOC_Os07g03810	LOC_Os07g18240	LOC_Os07g38810	LOC_Os07g03900
	LOC_Os07g03780	LOC_Os07g18230	LOC_Os02g42780	LOC_Os07g03880	LOC_Os07g03840	LOC_Os07g38820	LOC_Os09g09500	LOC_Os07g03860	LOC_Os07g03870	LOC_Os07g04000	LOC_Os07g04010	LOC_Os02g19530
	LOC_Os07g03920	LOC_Os07g03790	LOC_Os07g03950	LOC_Os07g03930	LOC_Os03g60810	LOC_Os07g04040	LOC_Os07g03890	LOC_Os07g03970	LOC_Os06g14260	LOC_Os09g09510
AT3G45410	LOC_Os04g44910	LOC_Os04g44900	LOC_Os07g38800	LOC_Os10g30540	LOC_Os07g03820	LOC_Os07g03830	LOC_Os03g15250	LOC_Os10g30530	LOC_Os07g03810	LOC_Os07g18240	LOC_Os07g38810	LOC_Os07g03900
	LOC_Os07g03780	LOC_Os07g18230	LOC_Os02g42780	LOC_Os07g03880	LOC_Os07g03840	LOC_Os07g38820	LOC_Os09g09500	LOC_Os07g03860	LOC_Os07g03870	LOC_Os07g04000	LOC_Os07g04010	LOC_Os02g19530
	LOC_Os07g03920	LOC_Os07g03790	LOC_Os07g03950	LOC_Os07g03930	LOC_Os03g60810	LOC_Os07g04040	LOC_Os07g03890	LOC_Os07g03970	LOC_Os06g14260	LOC_Os09g09510
AT2G44110	LOC_Os01g66510
AT4G32650	LOC_Os06g14310	LOC_Os01g52070
AT1G72125	LOC_Os01g65200	LOC_Os01g65210	LOC_Os05g35650	LOC_Os01g65100	LOC_Os01g65110
AT1G16440	LOC_Os08g38320	LOC_Os09g30150	LOC_Os02g49310	LOC_Os09g08420	LOC_Os06g18830	LOC_Os04g46180	LOC_Os02g43740
AT2G39200	LOC_Os03g03700	LOC_Os06g29110
AT1G64210	LOC_Os01g12390	LOC_Os01g60330	LOC_Os05g40200
AT4G05200	LOC_Os07g35310	LOC_Os07g35370	LOC_Os07g35390	LOC_Os07g35580	LOC_Os07g35290	LOC_Os07g43560	LOC_Os07g35690	LOC_Os07g35680	LOC_Os07g35660	LOC_Os07g35650	LOC_Os07g35300	LOC_Os07g35700
	LOC_Os07g43570
AT1G12950	LOC_Os08g43654
AT1G34540	LOC_Os01g58990	LOC_Os01g59020	LOC_Os01g58960	LOC_Os01g58970	LOC_Os01g58950	LOC_Os01g59000	LOC_Os01g59050	LOC_Os12g04100	LOC_Os11g04290	LOC_Os11g04310
AT3G58810	LOC_Os05g03780
AT1G26970	LOC_Os03g07430	LOC_Os10g26520
AT5G01830	LOC_Os05g39930	LOC_Os01g60860
AT3G09240	LOC_Os10g42110	LOC_Os03g04050	LOC_Os10g39670
AT5G01060	LOC_Os10g42110	LOC_Os03g04050	LOC_Os10g39670
AT5G19560	LOC_Os02g17240	LOC_Os05g48640
AT4G30570	LOC_Os01g62840	LOC_Os03g16150	LOC_Os08g13930
AT5G25820	LOC_Os01g01780	LOC_Os01g45350
AT3G14460	LOC_Os05g41290	LOC_Os05g41310
AT5G07780	LOC_Os07g40510	LOC_Os08g17820
AT4G28550	LOC_Os02g56570
AT3G07070	LOC_Os05g30870	LOC_Os01g71000	LOC_Os07g47270	LOC_Os02g30900	LOC_Os04g32310	LOC_Os07g49470
AT3G57380	LOC_Os01g31370	LOC_Os07g46380
AT5G05840	LOC_Os03g16060
AT4G12330	LOC_Os01g50490	LOC_Os08g43440
AT3G05620	LOC_Os01g15039
AT5G35580	LOC_Os03g08170	LOC_Os10g25550	LOC_Os07g42200	LOC_Os03g29410
AT2G39110	LOC_Os02g57420	LOC_Os10g30600
AT1G06030	LOC_Os01g66940
AT2G25090	LOC_Os09g25090
AT1G79330	LOC_Os05g41670	LOC_Os01g58580
AT1G79320	LOC_Os05g41670	LOC_Os01g58580
AT1G64930	LOC_Os10g37160	LOC_Os10g37110	LOC_Os10g37120	LOC_Os10g36980	LOC_Os10g37050	LOC_Os10g37100	LOC_Os10g36960	LOC_Os10g05020	LOC_Os10g37020	LOC_Os10g37070	LOC_Os08g05620
AT5G24140	LOC_Os03g12910	LOC_Os03g12900
AT5G01490	LOC_Os01g37690	LOC_Os05g51610
AT1G08990	LOC_Os03g08600	LOC_Os01g65780
AT1G54940	LOC_Os03g08600	LOC_Os01g65780
AT4G37070	LOC_Os09g28770
AT5G43590	LOC_Os09g28770
AT1G45545	LOC_Os03g27800	LOC_Os07g42700
AT3G54270	LOC_Os05g05270	LOC_Os02g05030	LOC_Os01g27880
AT1G11920	LOC_Os04g05050	LOC_Os10g31910
AT4G22080	LOC_Os04g05050	LOC_Os10g31910
AT2G45890	LOC_Os10g40270	LOC_Os07g29780	LOC_Os04g47170
AT1G16130	LOC_Os04g51050	LOC_Os04g51040	LOC_Os04g29580	LOC_Os02g56370	LOC_Os04g51030	LOC_Os04g29680	LOC_Os09g38834	LOC_Os02g56630
AT3G15890	LOC_Os02g09359
AT4G29800	LOC_Os03g14950
AT3G59340	LOC_Os05g23440	LOC_Os08g42720
AT3G20460	LOC_Os11g42430	LOC_Os03g24870	LOC_Os03g24860
AT3G53150	LOC_Os01g08110	LOC_Os01g08100	LOC_Os01g08090
AT4G13660	LOC_Os12g16410	LOC_Os12g16220
AT3G43930	LOC_Os09g26870
AT1G12150	LOC_Os12g17310
AT3G10710	LOC_Os04g38560	LOC_Os09g26360	LOC_Os08g34910	LOC_Os04g54850
AT5G04960	LOC_Os04g38560	LOC_Os09g26360	LOC_Os08g34910	LOC_Os04g54850
AT3G27380	LOC_Os08g02640
AT3G49960	LOC_Os07g02440	LOC_Os03g55420
AT5G67400	LOC_Os07g02440	LOC_Os03g55420
AT5G15890	LOC_Os01g46400	LOC_Os01g46410	LOC_Os06g16170	LOC_Os06g16240
AT1G58190	LOC_Os04g55420	LOC_Os04g55440
AT5G25120	LOC_Os03g63310	LOC_Os12g32850
AT5G47450	LOC_Os02g44080
AT5G59520	LOC_Os01g74110
AT5G51380	LOC_Os02g44104
AT5G58940	LOC_Os01g63280
AT1G02360	LOC_Os01g18400
AT4G03330	LOC_Os06g39050	LOC_Os02g11890
AT1G59725	LOC_Os08g06460	LOC_Os05g48810
AT1G69240	LOC_Os07g41230
AT5G57530	LOC_Os06g48200	LOC_Os06g48160
AT5G57540	LOC_Os06g48200	LOC_Os06g48160
AT4G25820	LOC_Os06g48200	LOC_Os06g48160
AT3G52450	LOC_Os02g33590	LOC_Os04g34030
AT5G05400	LOC_Os01g57870	LOC_Os04g39460
AT2G15490	LOC_Os01g45140	LOC_Os01g45110	LOC_Os01g41430	LOC_Os01g41450
AT4G18430	LOC_Os05g48980	LOC_Os09g15790
AT4G33020	LOC_Os06g37010	LOC_Os05g10940
AT3G51330	LOC_Os09g37012	LOC_Os04g15790	LOC_Os06g50390
AT5G47960	LOC_Os09g10940
AT1G44090	LOC_Os01g66100	LOC_Os05g34854
AT1G65570	LOC_Os01g43490	LOC_Os01g66710	LOC_Os11g14410
AT2G39690	LOC_Os01g05480
AT3G12540	LOC_Os01g05480
AT3G22830	LOC_Os10g28340	LOC_Os03g06630	LOC_Os07g08140
AT2G22290	LOC_Os07g31370
AT1G34760	LOC_Os03g50290	LOC_Os08g33370	LOC_Os02g36974	LOC_Os04g38870	LOC_Os11g34450	LOC_Os08g37490
AT4G23070	LOC_Os03g02530	LOC_Os09g35730	LOC_Os08g43320	LOC_Os11g47840	LOC_Os10g37760	LOC_Os04g48130
AT2G25240	LOC_Os03g41419	LOC_Os03g41438
AT3G18170	LOC_Os02g22480	LOC_Os03g37010	LOC_Os01g02900	LOC_Os12g13640
AT2G30840	LOC_Os04g10350
AT1G63450	LOC_Os03g05110	LOC_Os10g32170	LOC_Os10g32160	LOC_Os03g05070	LOC_Os03g05060	LOC_Os10g32080	LOC_Os10g32110	LOC_Os12g38450
AT1G12560	LOC_Os10g39110
AT1G62980	LOC_Os10g39110
AT1G55240	LOC_Os09g27260	LOC_Os08g36030	LOC_Os09g27250
AT2G14100	LOC_Os06g41070	LOC_Os06g01250	LOC_Os04g01140	LOC_Os09g26940	LOC_Os09g08990	LOC_Os03g44740	LOC_Os08g35510
AT2G27010	LOC_Os06g41070	LOC_Os06g01250	LOC_Os04g01140	LOC_Os09g26940	LOC_Os09g08990	LOC_Os03g44740	LOC_Os08g35510
AT3G20960	LOC_Os06g41070	LOC_Os06g01250	LOC_Os04g01140	LOC_Os09g26940	LOC_Os09g08990	LOC_Os03g44740	LOC_Os08g35510
AT4G19680	LOC_Os03g46470
AT1G73340	LOC_Os03g12660	LOC_Os04g39430
AT3G44510	LOC_Os12g05600	LOC_Os01g63990	LOC_Os02g32970	LOC_Os04g33590	LOC_Os04g33600	LOC_Os03g02514
AT1G08310	LOC_Os12g05600	LOC_Os01g63990	LOC_Os02g32970	LOC_Os04g33590	LOC_Os04g33600	LOC_Os03g02514
AT5G40510	LOC_Os02g49320
AT1G05250	LOC_Os11g43980	LOC_Os07g01370	LOC_Os05g41990	LOC_Os06g20150	LOC_Os06g29470	LOC_Os04g53640	LOC_Os07g01400	LOC_Os07g34670	LOC_Os06g46799
AT2G32270	LOC_Os07g12890	LOC_Os05g39560	LOC_Os08g10630	LOC_Os05g39540	LOC_Os04g52310
AT3G46690	LOC_Os07g13634	LOC_Os03g60960	LOC_Os07g13800	LOC_Os07g13660	LOC_Os07g13770	LOC_Os11g25454	LOC_Os07g13810
AT3G46720	LOC_Os07g13634	LOC_Os03g60960	LOC_Os07g13800	LOC_Os07g13660	LOC_Os07g13770	LOC_Os11g25454	LOC_Os07g13810
AT3G46700	LOC_Os07g13634	LOC_Os03g60960	LOC_Os07g13800	LOC_Os07g13660	LOC_Os07g13770	LOC_Os11g25454	LOC_Os07g13810
AT2G26480	LOC_Os07g13634	LOC_Os03g60960	LOC_Os07g13800	LOC_Os07g13660	LOC_Os07g13770	LOC_Os11g25454	LOC_Os07g13810
AT3G55150	LOC_Os08g35470	LOC_Os09g26820	LOC_Os01g69230	LOC_Os02g30230	LOC_Os04g31330
AT5G22890	LOC_Os08g44830
AT2G35990	LOC_Os03g01880	LOC_Os10g33900	LOC_Os04g43840	LOC_Os02g41770
AT3G46710	LOC_Os07g08890	LOC_Os09g09490	LOC_Os12g31620	LOC_Os09g09750	LOC_Os06g48520	LOC_Os10g04674	LOC_Os10g21400	LOC_Os09g30220	LOC_Os04g21890	LOC_Os11g35580	LOC_Os08g05800	LOC_Os12g14330
	LOC_Os10g07574	LOC_Os04g02860	LOC_Os11g45330	LOC_Os11g12340	LOC_Os02g09790	LOC_Os01g36640	LOC_Os11g12330	LOC_Os01g33810	LOC_Os08g16120	LOC_Os11g12050	LOC_Os11g12000	LOC_Os11g11770
	LOC_Os10g07534	LOC_Os08g09430	LOC_Os08g16070	LOC_Os11g11950	LOC_Os11g11990	LOC_Os04g14220	LOC_Os08g32880	LOC_Os10g07978	LOC_Os04g46300	LOC_Os11g11960	LOC_Os06g22460
AT2G42850	LOC_Os07g33440	LOC_Os07g33620	LOC_Os07g30950	LOC_Os07g33580	LOC_Os07g33550	LOC_Os07g33480	LOC_Os09g21260	LOC_Os07g33610	LOC_Os07g33560	LOC_Os07g33540
AT5G24270	LOC_Os02g18880	LOC_Os02g18930	LOC_Os05g45810
AT5G20400	LOC_Os02g17940	LOC_Os06g07932	LOC_Os06g08032	LOC_Os06g08060	LOC_Os06g08023
AT5G64100	LOC_Os01g07770
AT1G30870	LOC_Os07g31610
AT5G17820	LOC_Os10g39170	LOC_Os03g02920	LOC_Os03g02939	LOC_Os05g04490	LOC_Os05g06970	LOC_Os01g22370	LOC_Os02g06630
AT4G26010	LOC_Os10g39170	LOC_Os03g02920	LOC_Os03g02939	LOC_Os05g04490	LOC_Os05g06970	LOC_Os01g22370	LOC_Os02g06630
AT1G34510	LOC_Os10g39170	LOC_Os03g02920	LOC_Os03g02939	LOC_Os05g04490	LOC_Os05g06970	LOC_Os01g22370	LOC_Os02g06630
AT2G19060	LOC_Os01g54470	LOC_Os05g44200	LOC_Os01g52770	LOC_Os08g02094	LOC_Os05g34700	LOC_Os12g17570
AT5G01280	LOC_Os01g04880
AT5G26010	LOC_Os02g27220	LOC_Os04g25570	LOC_Os08g39100	LOC_Os11g22404	LOC_Os07g37890	LOC_Os12g01770	LOC_Os11g01790
AT4G32950	LOC_Os02g27220	LOC_Os04g25570	LOC_Os08g39100	LOC_Os11g22404	LOC_Os07g37890	LOC_Os12g01770	LOC_Os11g01790
AT2G18650	LOC_Os08g34550	LOC_Os02g54830
AT2G34830	LOC_Os02g47060	LOC_Os04g50920
AT1G30650	LOC_Os02g47060	LOC_Os04g50920
AT2G29740	LOC_Os07g37690	LOC_Os07g32010	LOC_Os07g31960	LOC_Os07g32020	LOC_Os07g32060	LOC_Os07g32620	LOC_Os07g32630	LOC_Os01g50200	LOC_Os05g45200	LOC_Os05g45100	LOC_Os05g45090	LOC_Os03g62480
	LOC_Os01g53370	LOC_Os05g45110	LOC_Os01g53330
AT2G29750	LOC_Os07g37690	LOC_Os07g32010	LOC_Os07g31960	LOC_Os07g32020	LOC_Os07g32060	LOC_Os07g32620	LOC_Os07g32630	LOC_Os01g50200	LOC_Os05g45200	LOC_Os05g45100	LOC_Os05g45090	LOC_Os03g62480
	LOC_Os01g53370	LOC_Os05g45110	LOC_Os01g53330
AT1G59850	LOC_Os06g13600	LOC_Os02g50640
AT2G47140	LOC_Os03g61740
AT3G07900	LOC_Os04g47520	LOC_Os08g44015	LOC_Os04g46570	LOC_Os03g21090	LOC_Os12g08820	LOC_Os03g07310	LOC_Os01g07410
AT5G19970	LOC_Os01g45900
AT1G66020	LOC_Os01g23530	LOC_Os08g07080	LOC_Os08g07120	LOC_Os08g07100	LOC_Os08g04500	LOC_Os07g11790	LOC_Os04g27790	LOC_Os03g24760	LOC_Os04g27340	LOC_Os04g27190	LOC_Os03g24680	LOC_Os04g27400
	LOC_Os03g24690
AT1G78340	LOC_Os09g20220	LOC_Os03g57200	LOC_Os07g28480
AT5G62100	LOC_Os08g43270	LOC_Os09g35630	LOC_Os06g03640
AT4G37220	LOC_Os03g55850
AT3G03000	LOC_Os01g32120
AT4G03500	LOC_Os07g34390	LOC_Os09g17329	LOC_Os09g16240	LOC_Os08g31000
AT4G00680	LOC_Os02g44470	LOC_Os04g46910
AT1G18980	LOC_Os01g18170	LOC_Os01g72290	LOC_Os05g19670	LOC_Os01g14670	LOC_Os03g44880	LOC_Os01g72300
AT1G18970	LOC_Os01g18170	LOC_Os01g72290	LOC_Os05g19670	LOC_Os01g14670	LOC_Os03g44880	LOC_Os01g72300
AT1G09740	LOC_Os02g52314
AT4G30640	LOC_Os08g16840
AT1G68150	LOC_Os02g53100
AT2G20030	LOC_Os05g51780
AT4G28890	LOC_Os05g51780
AT3G51970	LOC_Os04g40590	LOC_Os04g40580	LOC_Os07g35570	LOC_Os02g25700	LOC_Os04g20880	LOC_Os02g26840
AT1G34520	LOC_Os04g40590	LOC_Os04g40580	LOC_Os07g35570	LOC_Os02g25700	LOC_Os04g20880	LOC_Os02g26840
AT3G07490	LOC_Os12g12730
AT3G48940	LOC_Os04g45070	LOC_Os02g42880
AT1G13300	LOC_Os02g22020
AT3G25790	LOC_Os02g22020
AT5G58750	LOC_Os03g32170	LOC_Os07g41050	LOC_Os03g30870
AT2G02250	LOC_Os02g56840	LOC_Os02g56760
AT4G30320	LOC_Os02g54540
AT5G23030	LOC_Os06g44310	LOC_Os09g25760	LOC_Os08g34460	LOC_Os08g16050	LOC_Os05g03140	LOC_Os05g03530	LOC_Os02g49630
AT5G61650	LOC_Os10g41430	LOC_Os04g46000	LOC_Os02g43550
AT5G07450	LOC_Os10g41430	LOC_Os04g46000	LOC_Os02g43550
AT4G37010	LOC_Os10g25010
AT1G69810	LOC_Os05g49210	LOC_Os01g14440	LOC_Os01g18584	LOC_Os05g04640
AT2G20520	LOC_Os05g48890	LOC_Os01g47780	LOC_Os05g48900
AT1G21360	LOC_Os04g35790
AT5G58010	LOC_Os03g58330
AT3G48920	LOC_Os04g45020	LOC_Os02g42850	LOC_Os02g02370
AT3G54770	LOC_Os03g17760
AT2G26820	LOC_Os02g35130	LOC_Os04g36030
AT2G32020	LOC_Os03g58010	LOC_Os03g58020	LOC_Os03g58030
AT5G52020	LOC_Os02g45420
AT2G29480	LOC_Os01g72130	LOC_Os01g72160	LOC_Os03g39850	LOC_Os01g72140	LOC_Os01g72150	LOC_Os01g72170	LOC_Os01g72120	LOC_Os09g29200
AT4G40070	LOC_Os09g29310	LOC_Os08g37760	LOC_Os06g11450	LOC_Os02g52210	LOC_Os04g37730	LOC_Os02g36300
AT5G25810	LOC_Os02g13710	LOC_Os06g36000
AT5G42500	LOC_Os11g07770	LOC_Os11g07740	LOC_Os11g07830
AT5G06800	LOC_Os08g25820	LOC_Os09g12770	LOC_Os06g40710	LOC_Os05g41240
AT1G27740	LOC_Os07g39940
AT5G19790	LOC_Os07g10410
AT3G18450	LOC_Os02g36950	LOC_Os02g36940	LOC_Os03g61500	LOC_Os03g61470	LOC_Os02g52550
AT2G03720	LOC_Os12g31710
AT2G47520	LOC_Os01g21120	LOC_Os07g47790
AT5G47740	LOC_Os06g18820
AT3G45540	LOC_Os08g35060	LOC_Os09g11170	LOC_Os08g35070	LOC_Os09g25190	LOC_Os09g25220	LOC_Os09g25260
AT5G56200	LOC_Os04g46670	LOC_Os02g44120
AT5G05500	LOC_Os01g07060	LOC_Os01g07030	LOC_Os01g07050	LOC_Os01g07040	LOC_Os01g07010	LOC_Os01g07020	LOC_Os01g06990	LOC_Os01g06960	LOC_Os01g06940	LOC_Os01g07000	LOC_Os01g06980
AT5G12340	LOC_Os03g24100	LOC_Os07g46510	LOC_Os05g31970
AT1G51840	LOC_Os05g44950	LOC_Os05g45000
AT1G60130	LOC_Os05g43240
AT1G57570	LOC_Os05g43240
AT5G49870	LOC_Os05g43240
AT2G37820	LOC_Os07g41930	LOC_Os07g42030	LOC_Os07g42070	LOC_Os07g42040
AT3G51570	LOC_Os04g53040	LOC_Os06g49350	LOC_Os07g09760	LOC_Os04g53120	LOC_Os11g45908	LOC_Os04g53160	LOC_Os10g01750	LOC_Os11g24170	LOC_Os02g02640	LOC_Os03g43610	LOC_Os08g20000	LOC_Os02g16270
	LOC_Os08g23480	LOC_Os06g45690	LOC_Os09g21020	LOC_Os01g02250	LOC_Os08g19980	LOC_Os10g21950	LOC_Os07g24110	LOC_Os04g53496	LOC_Os03g14060
AT5G18350	LOC_Os04g53040	LOC_Os06g49350	LOC_Os07g09760	LOC_Os04g53120	LOC_Os11g45908	LOC_Os04g53160	LOC_Os10g01750	LOC_Os11g24170	LOC_Os02g02640	LOC_Os03g43610	LOC_Os08g20000	LOC_Os02g16270
	LOC_Os08g23480	LOC_Os06g45690	LOC_Os09g21020	LOC_Os01g02250	LOC_Os08g19980	LOC_Os10g21950	LOC_Os07g24110	LOC_Os04g53496	LOC_Os03g14060
AT5G46520	LOC_Os04g53040	LOC_Os06g49350	LOC_Os07g09760	LOC_Os04g53120	LOC_Os11g45908	LOC_Os04g53160	LOC_Os10g01750	LOC_Os11g24170	LOC_Os02g02640	LOC_Os03g43610	LOC_Os08g20000	LOC_Os02g16270
	LOC_Os08g23480	LOC_Os06g45690	LOC_Os09g21020	LOC_Os01g02250	LOC_Os08g19980	LOC_Os10g21950	LOC_Os07g24110	LOC_Os04g53496	LOC_Os03g14060
AT1G72860	LOC_Os04g53040	LOC_Os06g49350	LOC_Os07g09760	LOC_Os04g53120	LOC_Os11g45908	LOC_Os04g53160	LOC_Os10g01750	LOC_Os11g24170	LOC_Os02g02640	LOC_Os03g43610	LOC_Os08g20000	LOC_Os02g16270
	LOC_Os08g23480	LOC_Os06g45690	LOC_Os09g21020	LOC_Os01g02250	LOC_Os08g19980	LOC_Os10g21950	LOC_Os07g24110	LOC_Os04g53496	LOC_Os03g14060
AT5G07820	LOC_Os03g11290
AT5G61260	LOC_Os03g11290
AT3G04420	LOC_Os01g01430	LOC_Os03g21030	LOC_Os07g48550	LOC_Os07g48450	LOC_Os04g38720	LOC_Os02g36880	LOC_Os12g03040	LOC_Os11g03300	LOC_Os03g21060	LOC_Os01g01470	LOC_Os12g03050	LOC_Os11g03370
	LOC_Os05g34310	LOC_Os06g23650	LOC_Os03g60080	LOC_Os07g12340	LOC_Os12g41680	LOC_Os06g46270	LOC_Os04g43560	LOC_Os02g42970	LOC_Os02g56600	LOC_Os08g10080	LOC_Os10g38834	LOC_Os08g40030
	LOC_Os01g29840	LOC_Os05g35170	LOC_Os08g01330	LOC_Os05g34600	LOC_Os06g33940	LOC_Os02g15340	LOC_Os03g56580	LOC_Os03g04070	LOC_Os12g29330	LOC_Os07g04560	LOC_Os06g51070	LOC_Os08g33670
	LOC_Os01g60020	LOC_Os01g66120	LOC_Os08g33910	LOC_Os09g38010	LOC_Os09g24560	LOC_Os03g01870
AT1G02220	LOC_Os01g01430	LOC_Os03g21030	LOC_Os07g48550	LOC_Os07g48450	LOC_Os04g38720	LOC_Os02g36880	LOC_Os12g03040	LOC_Os11g03300	LOC_Os03g21060	LOC_Os01g01470	LOC_Os12g03050	LOC_Os11g03370
	LOC_Os05g34310	LOC_Os06g23650	LOC_Os03g60080	LOC_Os07g12340	LOC_Os12g41680	LOC_Os06g46270	LOC_Os04g43560	LOC_Os02g42970	LOC_Os02g56600	LOC_Os08g10080	LOC_Os10g38834	LOC_Os08g40030
	LOC_Os01g29840	LOC_Os05g35170	LOC_Os08g01330	LOC_Os05g34600	LOC_Os06g33940	LOC_Os02g15340	LOC_Os03g56580	LOC_Os03g04070	LOC_Os12g29330	LOC_Os07g04560	LOC_Os06g51070	LOC_Os08g33670
	LOC_Os01g60020	LOC_Os01g66120	LOC_Os08g33910	LOC_Os09g38010	LOC_Os09g24560	LOC_Os03g01870
AT2G29620	LOC_Os07g28920	LOC_Os01g59670
AT5G47950	LOC_Os02g39850	LOC_Os09g25460	LOC_Os04g42250	LOC_Os06g08580	LOC_Os08g43040	LOC_Os11g07960	LOC_Os06g08640	LOC_Os08g10420	LOC_Os11g31090	LOC_Os06g08610	LOC_Os08g43020	LOC_Os07g14080
	LOC_Os03g47860	LOC_Os04g42830	LOC_Os01g01520	LOC_Os01g28474	LOC_Os11g42370	LOC_Os10g35950	LOC_Os06g49660	LOC_Os09g37180	LOC_Os11g42290	LOC_Os01g24790	LOC_Os10g23310	LOC_Os03g08720
	LOC_Os08g44840	LOC_Os04g51980	LOC_Os07g36560	LOC_Os05g22300	LOC_Os03g45740	LOC_Os04g56900	LOC_Os06g06180	LOC_Os10g23820	LOC_Os04g51990	LOC_Os04g56910	LOC_Os05g04930	LOC_Os09g37200
	LOC_Os05g25150
AT5G13080	LOC_Os05g09020	LOC_Os01g09100	LOC_Os05g46020
AT3G51540	LOC_Os01g60309	LOC_Os05g40220
AT2G42350	LOC_Os01g55110
AT3G07600	LOC_Os04g39350	LOC_Os04g39010	LOC_Os04g39370	LOC_Os04g39360
AT4G04900	LOC_Os04g53580	LOC_Os02g06660
AT1G55640	LOC_Os05g39670	LOC_Os01g61170	LOC_Os11g01610	LOC_Os12g01690	LOC_Os03g53070	LOC_Os01g10010	LOC_Os03g58410
AT3G05860	LOC_Os01g18420	LOC_Os01g18440	LOC_Os03g38610
AT4G23450	LOC_Os11g18947	LOC_Os10g05230
AT5G38700	LOC_Os03g19070	LOC_Os01g64230	LOC_Os11g04580	LOC_Os01g13050
AT1G63580	LOC_Os03g16960	LOC_Os03g16950	LOC_Os08g04210	LOC_Os08g04240	LOC_Os08g04250	LOC_Os08g04230	LOC_Os05g02200	LOC_Os03g19840
AT4G35690	LOC_Os08g43750	LOC_Os11g06110	LOC_Os11g06100	LOC_Os08g43760	LOC_Os08g43900	LOC_Os08g43960	LOC_Os08g43980	LOC_Os08g43780	LOC_Os08g43890	LOC_Os08g43970	LOC_Os08g43870	LOC_Os08g43790
	LOC_Os08g43930	LOC_Os08g43920	LOC_Os08g43800	LOC_Os08g43860	LOC_Os08g43810	LOC_Os08g43910	LOC_Os08g43950	LOC_Os08g43850	LOC_Os08g43770	LOC_Os08g43940
AT4G35660	LOC_Os08g43750	LOC_Os11g06110	LOC_Os11g06100	LOC_Os08g43760	LOC_Os08g43900	LOC_Os08g43960	LOC_Os08g43980	LOC_Os08g43780	LOC_Os08g43890	LOC_Os08g43970	LOC_Os08g43870	LOC_Os08g43790
	LOC_Os08g43930	LOC_Os08g43920	LOC_Os08g43800	LOC_Os08g43860	LOC_Os08g43810	LOC_Os08g43910	LOC_Os08g43950	LOC_Os08g43850	LOC_Os08g43770	LOC_Os08g43940
AT4G01110	LOC_Os01g09880	LOC_Os05g11010	LOC_Os01g39290
AT1G70880	LOC_Os04g39150
AT5G50660	LOC_Os05g01290	LOC_Os04g31820	LOC_Os02g30470	LOC_Os01g69890	LOC_Os11g30360	LOC_Os02g30550	LOC_Os07g20290	LOC_Os05g01280
AT2G36210	LOC_Os06g48860	LOC_Os02g05050	LOC_Os02g05060	LOC_Os06g48850	LOC_Os06g50040	LOC_Os04g51890	LOC_Os08g02520
AT5G14730	LOC_Os05g49350	LOC_Os01g47270	LOC_Os05g49370	LOC_Os01g45250	LOC_Os05g50230
AT5G44910	LOC_Os07g37950
AT1G68795	LOC_Os02g21890
AT1G30140	LOC_Os09g25170	LOC_Os07g45920	LOC_Os10g03970	LOC_Os03g41200	LOC_Os11g14620	LOC_Os01g49420	LOC_Os11g06800	LOC_Os04g47440	LOC_Os05g50420
AT3G22570	LOC_Os07g07860	LOC_Os07g07790	LOC_Os03g57990	LOC_Os03g57970	LOC_Os07g07930	LOC_Os07g07870	LOC_Os05g41030	LOC_Os03g09230	LOC_Os01g59870	LOC_Os04g38840	LOC_Os03g07100	LOC_Os07g43290
	LOC_Os11g37320	LOC_Os03g26820	LOC_Os03g58940	LOC_Os07g07920	LOC_Os07g09970	LOC_Os03g46150	LOC_Os06g49770	LOC_Os03g57980	LOC_Os06g47200	LOC_Os08g42040	LOC_Os03g20760
AT5G54790	LOC_Os04g53560
AT1G50930	LOC_Os04g53560

## Sheet: Table S8
Table S8. Predicted protein–protein interactions of root hair-preferential genes.
Protein 1	Protein 2	PCC	protein1 expression	protein2 expression	protein 1 putative function	protein 2 Putative Function
LOC_Os01g02390	LOC_Os01g02390	1	root hairs prefer	root hairs prefer	protein kinase	protein kinase
LOC_Os01g02390	LOC_Os01g02600	0.018978	root hairs prefer		protein kinase	Ser/Thr receptor-like kinase, putative
LOC_Os01g11300	LOC_Os01g56590	0.29682	root hairs prefer		cytochrome P450	guanine nucleotide exchange family protein, putative
LOC_Os01g11300	LOC_Os01g59140	-0.05293	root hairs prefer		cytochrome P450	DNA-directed RNA polymerases I, II, and III subunit RPABC1, putative
LOC_Os01g11300	LOC_Os02g03110	0.229389	root hairs prefer		cytochrome P450	CDP-alcohol phosphatidyltransferase, putative
LOC_Os01g11300	LOC_Os02g04710	-0.15501	root hairs prefer		cytochrome P450	cycloartenol synthase, putative
LOC_Os01g11300	LOC_Os02g45180	0.663906	root hairs prefer		cytochrome P450	ORM1, putative
LOC_Os01g11300	LOC_Os02g52920	0.444032	root hairs prefer		cytochrome P450	emp24/gp25L/p24 family protein, putative
LOC_Os01g11300	LOC_Os03g12900	0.353785	root hairs prefer		cytochrome P450	squalene monooxygenase, putative
LOC_Os01g11300	LOC_Os03g17310	0.273568	root hairs prefer		cytochrome P450	calcium-transporting ATPase, endoplasmic reticulum-type, putative
LOC_Os01g11300	LOC_Os03g18410	-0.26131	root hairs prefer		cytochrome P450	DNA-directed RNA polymerase subunit, putative
LOC_Os01g11300	LOC_Os03g56820	0.492622	root hairs prefer		cytochrome P450	fatty acid hydroxylase, putative
LOC_Os01g11300	LOC_Os04g42250	0.588547	root hairs prefer		cytochrome P450	transferase family protein, putative
LOC_Os01g11300	LOC_Os05g01030	0.11078	root hairs prefer		cytochrome P450	phospholipid-transporting ATPase, putative
LOC_Os01g11300	LOC_Os05g05200	0.273884	root hairs prefer		cytochrome P450	O-acyltransferase, putative
LOC_Os01g11300	LOC_Os05g33050	0.632627	root hairs prefer		cytochrome P450	ABTB1 - Armadillo repeats with a Bric-a-Brac, Tramtrack, Broad Complex BTB domain
LOC_Os01g11300	LOC_Os05g42300	-0.18517	root hairs prefer		cytochrome P450	NAF1 domain containing protein
LOC_Os01g11300	LOC_Os05g45420	-0.22364	root hairs prefer		cytochrome P450	CAMK_KIN1/SNF1/Nim1_like_AMPKh.3 - CAMK includes calcium/calmodulin depedent protein kinases
LOC_Os01g11300	LOC_Os07g10600	0.315401	root hairs prefer		cytochrome P450	cycloartenol-C-24-methyltransferase 1, putative
LOC_Os01g11300	LOC_Os07g10830	0.509208	root hairs prefer		cytochrome P450	dolichyl-diphosphooligosaccharide--protein glycosyltransferase 48 kDasubunit precursor, putative
LOC_Os01g11300	LOC_Os07g31370	0.684455	root hairs prefer		cytochrome P450	ras-related protein, putative
LOC_Os01g11300	LOC_Os08g39140	0.382501	root hairs prefer		cytochrome P450	heat shock protein, putative
LOC_Os01g11300	LOC_Os11g25260	-0.34708	root hairs prefer		cytochrome P450	nucleoside-triphosphatase, putative
LOC_Os01g11300	LOC_Os11g32240	0.532381	root hairs prefer		cytochrome P450	cytochrome P450 51, putative
Protein 1	Protein 2	PCC	protein1 expression	protein2 expression	protein 1 putative function	protein 2 Putative Function
LOC_Os01g11300	LOC_Os11g48020	not detected	root hairs prefer		cytochrome P450	fatty acid hydroxylase, putative
LOC_Os01g11300	LOC_Os12g30060	0.221034	root hairs prefer		cytochrome P450	prefoldin subunit, putative
LOC_Os01g11300	LOC_Os12g38970	0.125996	root hairs prefer		cytochrome P450	VIP4, putative
LOC_Os01g27390	LOC_Os01g50760	-0.27484	root hairs prefer		glutathione S-transferase	polyprenyl synthetase, putative
LOC_Os01g27390	LOC_Os02g01440	-0.49174	root hairs prefer		glutathione S-transferase	nitric oxide synthase 1, putative
LOC_Os01g27390	LOC_Os02g58460	-0.04291	root hairs prefer		glutathione S-transferase	beta-catenin-like protein 1, putative
LOC_Os01g27390	LOC_Os04g16771	not detected	root hairs prefer		glutathione S-transferase
LOC_Os01g27390	LOC_Os12g38630	-0.18946	root hairs prefer		glutathione S-transferase	asparagine synthase family protein
LOC_Os01g27390	LOC_Os12g40279	0.44485	root hairs prefer		glutathione S-transferase	protein kinase domain containing protein
LOC_Os01g37110	LOC_Os02g38340	0.568123	root hairs prefer		ABIL2	actin, putative
LOC_Os01g37110	LOC_Os02g58320	0.639118	root hairs prefer		ABIL2	SCAR-like protein 1, putative
LOC_Os01g37110	LOC_Os03g60240	-0.13167	root hairs prefer		ABIL2
LOC_Os01g37110	LOC_Os08g43130	0.617765	root hairs prefer		ABIL2	NAP1, putative
LOC_Os01g42234	LOC_Os01g71710	0.223553	root hairs prefer		amino acid permease	amino acid permease family protein, putative
LOC_Os01g42234	LOC_Os03g11720	-0.07674	root hairs prefer		amino acid permease	glycosyl hydrolase, family 31, putative
LOC_Os01g42234	LOC_Os04g40730	-0.11759	root hairs prefer		amino acid permease	oxidoreductase, short chain dehydrogenase/reductase family, putative
LOC_Os01g42234	LOC_Os04g50864	0.47284	root hairs prefer		amino acid permease	expressed protein
LOC_Os01g42234	LOC_Os06g02550	0.276637	root hairs prefer		amino acid permease	CPuORF21 - conserved peptide uORF-containing transcript
LOC_Os01g44050	LOC_Os03g29470	0.410535	root hairs prefer		siroheme synthase	transcription initiation factor IID, putative
LOC_Os01g44050	LOC_Os08g43540	-0.17841	root hairs prefer		siroheme synthase	peptidase, T1 family, putative
LOC_Os01g50160	LOC_Os01g50160	1	root hairs prefer	root hairs prefer	MDR-like ABC transporter	MDR-like ABC transporter
LOC_Os01g50160	LOC_Os02g38210	-0.2795	root hairs prefer		MDR-like ABC transporter	elongation factor Tu, putative
LOC_Os01g50160	LOC_Os02g53420	-0.13102	root hairs prefer		MDR-like ABC transporter	DnaK family protein, putative
LOC_Os01g50160	LOC_Os03g06900	-0.24416	root hairs prefer		MDR-like ABC transporter	DNA topoisomerase 3 protein, putative
LOC_Os01g50160	LOC_Os04g55410	0.404858	root hairs prefer		MDR-like ABC transporter	FGGY family of carbohydrate kinases, putative
LOC_Os01g50160	LOC_Os05g06750	0.548568	root hairs prefer		MDR-like ABC transporter	dihydrolipoyl dehydrogenase, mitochondrial precursor, putative
Protein 1	Protein 2	PCC	protein1 expression	protein2 expression	protein 1 putative function	protein 2 Putative Function
LOC_Os01g50160	LOC_Os07g15880	-0.00613	root hairs prefer		MDR-like ABC transporter	mitochondrial prohibitin complex protein 2, putative
LOC_Os01g56630	LOC_Os01g60790	0.418734	root hairs prefer		dymeclin	40S ribosomal protein S26, putative
LOC_Os01g56630	LOC_Os01g64690	0.098141	root hairs prefer		dymeclin	LSM domain containing protein
LOC_Os01g56630	LOC_Os03g16900	0.473269	root hairs prefer		dymeclin	rab GDP dissociation inhibitor alpha, putative
LOC_Os01g56630	LOC_Os03g59310	0.121604	root hairs prefer		dymeclin	ribosomal protein, putative
LOC_Os01g56630	LOC_Os08g23730	-0.35234	root hairs prefer		dymeclin	class I glutamine amidotransferase, putative
LOC_Os01g56630	LOC_Os09g34040	0.339595	root hairs prefer		dymeclin	TBC domain containing protein
LOC_Os02g02780	LOC_Os11g17080	-0.01409	root hairs prefer		protein kinase	OsMPK15 - Putative MAPK based on amino acid sequence homology
LOC_Os02g17900	LOC_Os03g03610	0.000177	root hairs prefer		glycosyl hydrolases family 16	1,3-beta-glucan synthase component domain containing protein
LOC_Os02g17900	LOC_Os05g43560	-0.3187	root hairs prefer		glycosyl hydrolases family 17	AGAP007115-PA, putative
LOC_Os02g17900	LOC_Os08g13920	0.252029	root hairs prefer		glycosyl hydrolases family 18	glycosyl hydrolases family 16, putative
LOC_Os02g17900	LOC_Os08g39140	0.163507	root hairs prefer		glycosyl hydrolases family 19	heat shock protein, putative
LOC_Os02g17900	LOC_Os09g34970	0.358166	root hairs prefer		glycosyl hydrolases family 20	arsenical pump-driving ATPase, putative
LOC_Os02g17900	LOC_Os10g34120	not detected	root hairs prefer		glycosyl hydrolases family 21	retrotransposon protein, putative, Ty1-copia subclass
LOC_Os02g18880	LOC_Os03g03510	0.35141	root hairs prefer		calcineurin B	CAMK_KIN1/SNF1/Nim1_like.15 - CAMK includes calcium/calmodulin depedent protein kinases
LOC_Os02g18880	LOC_Os05g43840	-0.01876	root hairs prefer		calcineurin B	CAMK_KIN1/SNF1/Nim1_like.25 - CAMK includes calcium/calmodulin depedent protein kinases
LOC_Os02g18880	LOC_Os06g40370	0.62778	root hairs prefer	root hairs prefer	calcineurin B	CAMK_KIN1/SNF1/Nim1_like.27
LOC_Os02g18880	LOC_Os07g44290	0.329827	root hairs prefer		calcineurin B	CAMK_KIN1/SNF1/Nim1_like.29 - CAMK includes calcium/calmodulin depedent protein kinases
LOC_Os02g18880	LOC_Os07g48100	0.119626	root hairs prefer		calcineurin B	CAMK_KIN1/SNF1/Nim1_like.31 - CAMK includes calcium/calmodulin depedent protein kinases
LOC_Os02g42820	LOC_Os04g40050	-0.42876	root hairs prefer		OsPLIM2a	ribonuclease H2 subunit B, putative
LOC_Os02g42820	LOC_Os04g42990	-0.36979	root hairs prefer		OsPLIM2a	suppressor of stem-loop protein 1, putative
LOC_Os02g42820	LOC_Os05g32600	0.535172	root hairs prefer		OsPLIM2a	cyclin-dependent kinase D-1, putative
LOC_Os02g42820	LOC_Os05g44922	-0.10164	root hairs prefer		OsPLIM2a	6-phosphofructokinase, putative
LOC_Os02g42820	LOC_Os06g05080	0.27106	root hairs prefer		OsPLIM2a	cytochrome c oxidase subunit 5B, mitochondrial precursor, putative
LOC_Os02g42820	LOC_Os09g16240	not detected	root hairs prefer		OsPLIM2a	expressed protein
LOC_Os02g42820	LOC_Os09g36440	-0.03733	root hairs prefer		OsPLIM2a	transcription initiation factor IIB, putative
Protein 1	Protein 2	PCC	protein1 expression	protein2 expression	protein 1 putative function	protein 2 Putative Function
LOC_Os02g44470	LOC_Os06g27970	0.037449	root hairs prefer		actin-depolymerizing factor	FKBP12-interacting protein of 37 kDa, putative
LOC_Os02g44470	LOC_Os09g36270	0.158742	root hairs prefer		actin-depolymerizing factor	pantothenate kinase, putative
LOC_Os02g44470	LOC_Os10g30640	-0.22378	root hairs prefer		actin-depolymerizing factor	translin, putative
LOC_Os03g53750	LOC_Os04g50864	0.766901	root hairs prefer		actin-depolymerizing factor	expressed protein
LOC_Os03g53750	LOC_Os07g14830	0.296204	root hairs prefer		nuclear prelamin A recognition factor	WD domain, G-beta repeat domain containing protein
LOC_Os03g58240	LOC_Os07g45350	-0.20514	root hairs prefer		GTP binding protein	zinc finger, RING-type, putative
LOC_Os03g59620	LOC_Os03g59620	1	root hairs prefer	root hairs prefer	phospholipase, patatin family	phospholipase, patatin family
LOC_Os04g27060	LOC_Os08g39140	0.175982	root hairs prefer		oxidoreductase, aldo/keto reductase	heat shock protein, putative
LOC_Os04g34450	LOC_Os04g34450	1	root hairs prefer	root hairs prefer	expressed protein	expressed protein
LOC_Os04g34450	LOC_Os04g38870	0.33218	root hairs prefer		expressed protein	14-3-3 protein, putative
LOC_Os04g34450	LOC_Os04g58880	0.544997	root hairs prefer		expressed protein	exo70 exocyst complex subunit, putative
LOC_Os04g34450	LOC_Os05g08360	-0.21452	root hairs prefer		expressed protein	rRNA 2-O-methyltransferase fibrillarin 2, putative
LOC_Os04g34450	LOC_Os05g23670	0.473275	root hairs prefer		expressed protein	transcription factor jumonji, putative
LOC_Os04g34450	LOC_Os05g41390	-0.03604	root hairs prefer		expressed protein	cyclin, putative
LOC_Os04g34450	LOC_Os05g44310	0.632655	root hairs prefer		expressed protein	vesicle-fusing ATPase, putative
LOC_Os04g34450	LOC_Os05g46720	0.351208	root hairs prefer		expressed protein	phosphatidylinositol transfer, putative
LOC_Os04g34450	LOC_Os06g02490	0.125505	root hairs prefer		expressed protein	acyl CoA binding protein, putative
LOC_Os04g34450	LOC_Os06g04450	0.763482	root hairs prefer	root hairs prefer	expressed protein	Sec1 family transport protein
LOC_Os04g34450	LOC_Os06g21470	0.035002	root hairs prefer		expressed protein	expressed protein
LOC_Os04g34450	LOC_Os06g37180	0.65796	root hairs prefer		expressed protein	ATP synthase, putative
LOC_Os04g34450	LOC_Os06g45710	0.035377	root hairs prefer		expressed protein	phosphoglycerate kinase protein, putative
LOC_Os04g34450	LOC_Os07g01870	-0.09722	root hairs prefer		expressed protein	ribosomal protein L13, putative
LOC_Os04g34450	LOC_Os07g01940	0.15143	root hairs prefer		expressed protein	sister chromatid cohesion 2, putative
LOC_Os04g34450	LOC_Os07g07000	0.540607	root hairs prefer		expressed protein	syntaxin, putative
LOC_Os04g34450	LOC_Os07g09680	0.317801	root hairs prefer		expressed protein	ras-related protein, putative
LOC_Os04g34450	LOC_Os07g16970	0.122727	root hairs prefer		expressed protein	rab GDP dissociation inhibitor alpha, putative
Protein 1	Protein 2	PCC	protein1 expression	protein2 expression	protein 1 putative function	protein 2 Putative Function
LOC_Os04g34450	LOC_Os08g05850	-0.31189	root hairs prefer		expressed protein
LOC_Os04g34450	LOC_Os10g36490	0.055837	root hairs prefer		expressed protein	HEAT repeat family protein, putative
LOC_Os04g34450	LOC_Os11g10420	0.205181	root hairs prefer		expressed protein	phosphatidylinositol kinase, putative
LOC_Os04g34450	LOC_Os11g14220	0.165371	root hairs prefer		expressed protein	tubulin/FtsZ domain containing protein, putative
LOC_Os04g34450	LOC_Os11g28340	0.386848	root hairs prefer		expressed protein	ER lumen protein retaining receptor, putative
LOC_Os04g34450	LOC_Os12g13590	0.306315	root hairs prefer		expressed protein	exocyst complex component 5, putative
LOC_Os05g32720	LOC_Os06g04580	0.043786	root hairs prefer		early-responsive to dehydration protein	transcription factor TFIIF, putative
LOC_Os05g32720	LOC_Os07g31370	0.489696	root hairs prefer		early-responsive to dehydration protein	ras-related protein, putative
LOC_Os05g32720	LOC_Os10g34670	0.151066	root hairs prefer		early-responsive to dehydration protein	prefoldin, putative
LOC_Os06g04450	LOC_Os06g04450	1	root hairs prefer	root hairs prefer	Sec1 family transport protein	Sec1 family transport protein
LOC_Os06g04450	LOC_Os06g05880	0.43331	root hairs prefer		Sec1 family transport protein	profilin domain containing protein
LOC_Os06g04450	LOC_Os06g37180	0.61166	root hairs prefer		Sec1 family transport protein	ATP synthase, putative
LOC_Os06g04450	LOC_Os06g39050	-0.38461	root hairs prefer		Sec1 family transport protein	syntaxin, putative
LOC_Os06g04450	LOC_Os06g50910	-0.10813	root hairs prefer		Sec1 family transport protein	Phosphatidylinositol kinase and FAT containing domain protein, putative
LOC_Os06g04450	LOC_Os07g07000	0.552271	root hairs prefer		Sec1 family transport protein	syntaxin, putative
LOC_Os06g04450	LOC_Os07g08330	-0.17811	root hairs prefer		Sec1 family transport protein	ribosomal protein L4, putative
LOC_Os06g04450	LOC_Os07g09680	0.534972	root hairs prefer		Sec1 family transport protein	ras-related protein, putative
LOC_Os06g04450	LOC_Os07g10250	0.197117	root hairs prefer		Sec1 family transport protein	DEAD-box ATP-dependent RNA helicase 52B, putative
LOC_Os06g04450	LOC_Os07g14830	0.57285	root hairs prefer		Sec1 family transport protein	WD domain, G-beta repeat domain containing protein
LOC_Os06g04450	LOC_Os07g16970	0.266744	root hairs prefer		Sec1 family transport protein	rab GDP dissociation inhibitor alpha, putative
LOC_Os06g04450	LOC_Os07g23740	-0.0773	root hairs prefer		Sec1 family transport protein	sterol 3-beta-glucosyltransferase, putative
LOC_Os06g04450	LOC_Os07g42660	0.32816	root hairs prefer		Sec1 family transport protein	zinc finger family protein, putative
LOC_Os06g04450	LOC_Os08g36774	0.015604	root hairs prefer		Sec1 family transport protein	ABC transporter, ATP-binding protein, putative
LOC_Os06g04450	LOC_Os08g45010	-0.06562	root hairs prefer		Sec1 family transport protein	ribosomal protein, putative
LOC_Os06g04450	LOC_Os09g19954	not detected	root hairs prefer		Sec1 family transport protein
LOC_Os06g04450	LOC_Os09g26180	-0.00129	root hairs prefer		Sec1 family transport protein	transcription initiation factor TFIID subunit 10, putative
Protein 1	Protein 2	PCC	protein1 expression	protein2 expression	protein 1 putative function	protein 2 Putative Function
LOC_Os06g04450	LOC_Os11g03430	-0.06662	root hairs prefer		Sec1 family transport protein	CDC45B - Putative DNA replication initiation protein
LOC_Os06g04450	LOC_Os12g13590	0.333562	root hairs prefer		Sec1 family transport protein	exocyst complex component 5, putative
LOC_Os06g40370	LOC_Os06g40370	1	root hairs prefer	root hairs prefer	CAMK_KIN1/SNF1/Nim1_like.27	CAMK_KIN1/SNF1/Nim1_like.27
LOC_Os06g40370	LOC_Os10g41510	0.263047	root hairs prefer		CAMK_KIN1/SNF1/Nim1_like.27	calcineurin B, putative
LOC_Os06g40370	LOC_Os12g36194	-0.17952	root hairs prefer		CAMK_KIN1/SNF1/Nim1_like.27	nucleoside diphosphate kinase, putative
LOC_Os06g40370	LOC_Os12g44360	0.173868	root hairs prefer		CAMK_KIN1/SNF1/Nim1_like.27	sodium/hydrogen exchanger 7, putative
LOC_Os06g44410	LOC_Os12g10784	0.303004	root hairs prefer		histidine kinase	2-dehydro-3-deoxyphosphooctonate aldolase, putative
LOC_Os07g05620	LOC_Os10g41510	0.40386	root hairs prefer		CAMK_KIN1/SNF1/Nim1_like.28	calcineurin B, putative
LOC_Os07g30090	LOC_Os07g30090	1	root hairs prefer	root hairs prefer	actin-depolymerizing factor	actin-depolymerizing factor
LOC_Os07g30090	LOC_Os07g33850	0.242841	root hairs prefer		actin-depolymerizing factor	ras-related protein, putative
LOC_Os07g30090	LOC_Os07g40510	0.071487	root hairs prefer		actin-depolymerizing factor	retrotransposon protein, putative, unclassified
LOC_Os07g30090	LOC_Os08g17820	-0.16949	root hairs prefer		actin-depolymerizing factor	retrotransposon protein, putative, unclassified
LOC_Os07g30090	LOC_Os08g45040	0.046312	root hairs prefer		actin-depolymerizing factor	zinc finger protein 593, putative
LOC_Os07g30090	LOC_Os10g33060	0.176702	root hairs prefer		actin-depolymerizing factor	hcr2-5D, putative
LOC_Os07g30090	LOC_Os11g26910	0.542655	root hairs prefer		actin-depolymerizing factor	SKP1-like protein 1B, putative
LOC_Os07g30090	LOC_Os11g42160	0.349874	root hairs prefer		actin-depolymerizing factor	F-box/LRR-repeat protein 3, putative
LOC_Os07g30090	LOC_Os12g44390	0.046538	root hairs prefer		actin-depolymerizing factor	RecF/RecN/SMC N terminal domain containing protein
LOC_Os07g31130	LOC_Os03g36750	-0.3578	root hairs prefer		OsWAK72	cbbY, putative
LOC_Os07g34920	LOC_Os08g05850	-0.20053	root hairs prefer		aspartic proteinase nepenthesin precursor
LOC_Os07g34920	LOC_Os08g39140	0.123497	root hairs prefer		aspartic proteinase nepenthesin precursor	heat shock protein, putative
LOC_Os07g34920	LOC_Os11g48020	not detected	root hairs prefer		aspartic proteinase nepenthesin precursor	fatty acid hydroxylase, putative
LOC_Os09g39440	LOC_Os11g37510	-0.20481	root hairs prefer		inosine-uridine preferring nucleoside hydrolase	ribosomal protein L4, putative
LOC_Os12g32230	LOC_Os12g32230	1	root hairs prefer	root hairs prefer	molybdenum cofactor biosynthesis protein 1	molybdenum cofactor biosynthesis protein 1
LOC_Os12g36670	LOC_Os12g36670	1	root hairs prefer	root hairs prefer	F-box/LRR-repeat protein 3	F-box/LRR-repeat protein 3

## Sheet: Table S9
Table S9. Primer sequences used in this study.
purpose	locus number	F primer	R primer
promoter::GUS construction	LOC_Os02g42820	GTTAACGACTGTCGTGAGCAGAGCGG	GCTCTAGATGGTCGCTCTTCTCTGAAGA
promoter::GUS construction	LOC_Os10g38340	GTTAACGATGATCGCGCGCACTTGTC	CTCTAGAGCAAACGTCTGCTTCACCGC
promoter::GUS construction	LOC_Os12g38010	GTTAACCGTATGGCTGTTGACTCCTA	GTCTAGAGCACCCTCACCAGATTCAGC
expression pattern analysis of promoter trap	LOC_Os05g45900	ATGATGCTGTGCTGCGGCGT	GAGTTTAGATGGACTTGGTG
expression pattern analysis of promoter trap	LOC_Os10g42750	ACGCAACAACGCACTCTTCG	GGTGACGTTGAGCGTCTGCA
expression pattern analysis of promoter trap	LOC_Os12g02240	TTCGCACACCACGGCAGTTG	AAGAGGGCAAATACGAGTAG
expression pattern analysis of promoter::GUS construction	LOC_Os02g42820	ACCCACTTCCTGGACTTAGC	GTGTCCTTTACTCAATTCTC
expression pattern analysis of promoter::GUS construction	LOC_Os10g38340	GGCTGCCTACATTGACGAAA	ACCGCAAACGTCTGCTTCAC
expression pattern analysis of promoter::GUS construction	LOC_Os12g38010	ATGGCTGTGTGACCCTGTGA	CAGAGATAAGCGATGTTACT
OsBOR1	LOC_Os12g37840	CACTAGAAGCCGTGGTGAAA	CAGGTAGTTGCATAGCTCAT
OsEXP17	LOC_Os06g01920	AATAATCCGGCCATCTTCCT	ATGGTCTTGTAGGGGGTGACG
